# Supplementary material for: Regulation, genomics, and clinical characteristics of cuproptosis regulators in pan-cancer
Source: Front Oncol. 2022 Oct 27;12:934076. doi: 10.3389/fonc.2022.934076 (PMC9647015; doi:10.3389/fonc.2022.934076)
Supplement: Supplementary Table 1 — Survival analysis and genetic alterations of cuproptosis-related genes in patients with different cancer types using univariate Cox proportional hazard regression models. [file Table_1.xlsx]

## Sheet: Hazard ratio+p-value
Table-S1 Survival analysis and genetic alterations of cuproptosis-related genes in patients with different cancer types using univariate Cox proportional hazard regression models
CancerType	ACC	BLCA	BRCA	CESC	CHOL	COAD	DLBC	ESCA	GBM	HNSC	KICH	KIRC	KIRP	LAML	LGG	LIHC	LUAD	LUSC	MESO	OV	PAAD	PCPG	PRAD	READ	SARC	SKCM	STAD	TGCT	THCA	THYM	UCEC	UCS	UVM
Hazard ratio
Overall survival(OS)
ATP7A	0.361605	0.941659	1.22374	0.979767	0.933423	0.935059	3.68189	1.86255	0.786383	1.06469	1.75203	0.48277	1.80147	0.774557	2.6843	1.82307	0.851677	0.823408	0.576119	1.06343	1.19877	0.235657	1.51427	0.711215	1.39484	0.962688	0.998281	0.648508	1.31734	0.707702	1.42888	1.20524	1.12432
ATP7B	0.594169	1.00153	0.852334	1.01555	0.795486	0.968222	1.569	1.04264	0.914771	1.45532	1.71287	0.658182	0.889964	0.915338	0.285294	0.890587	0.975899	1.03698	0.896513	1.07268	0.885638	2.96923	2.15671	0.688581	1.7025	1.12646	0.925644	0.791991	3.46504	1.33721	1.29315	1.62726	0.464596
DLAT	1.8528	1.33406	1.44445	1.19037	0.610829	0.596985	0.671941	1.05486	0.797566	1.2726	3.31007	0.457907	0.612035	1.00622	1.96206	1.5895	1.1798	1.0328	0.644634	0.963561	1.82589	1.6578	3.51598	0.450566	1.38674	0.989936	0.807951	2.28717	1.06559	1.32026	1.04907	0.957906	2.03643
DLD	0.918454	0.900813	1.32525	1.02054	1.46888	0.764445	0.33647	1.08023	1.44603	1.08039	3.54649	0.60365	0.611701	0.782561	2.02254	1.09668	1.26482	0.830807	0.790487	1.09476	0.766291	1.528	2.00247	0.702222	0.911919	0.95418	1.0067	1.13339	1.71579	1.64209	1.34539	2.32172	2.98502
FDX1	1.20661	0.928063	1.07544	0.617329	0.573269	0.689407	0.338592	1.16914	1.09083	1.40255	0.831043	0.448934	0.596319	1.00074	2.54323	0.825074	1.09413	0.979611	0.644703	0.948525	1.1203	0.393581	4.35794	0.717637	1.2765	0.777418	0.771393	1.5175	0.933447	0.659644	1.06505	0.835453	1.55382
GLS	0.677271	0.973608	1.12488	1.16939	0.64487	0.963872	1.75316	1.13563	1.01185	1.2148	1.01995	0.921184	1.63514	0.734739	1.10348	1.31256	0.91818	1.02875	1.42842	0.929792	0.844032	0.236662	2.81138	1.10138	0.925203	0.807691	1.04743	2.69296	1.29274	1.04009	1.34868	1.37397	0.984723
LIAS	0.447332	0.869207	1.07963	0.899743	1.30787	0.872342	0.652832	0.781004	0.837679	1.01951	5.14026	0.560705	0.460907	0.742477	0.434749	0.876632	0.923643	1.042	0.455948	0.848009	0.41686	5.27631	5.50794	0.790945	0.759866	0.776232	0.789313	0.588633	3.28083	4.64496	1.19631	0.593469	0.6685
LIPT1	1.13015	0.37542	0.634385	0.557058	1.05288	1.22949	0.778873	1.1184	0.822719	1.32251	2.73554	0.818678	1.69052	0.526949	1.15049	2.18015	0.604088	0.644407	0.354415	0.827938	0.51785	0.085861	2.73098	0.606244	0.58769	0.592816	1.12941	0.399403	0.667031	7.00289	1.50861	1.02144	1.74955
MTF1	2.4244	1.22405	1.11365	1.33671	0.584946	0.871278	1.48703	0.923998	0.987076	0.722293	1.9054	0.513133	1.59245	1.18029	2.66918	1.74578	0.802526	1.09913	0.957561	1.15157	0.946553	0.89664	3.52071	0.439986	1.31902	0.817424	0.609625	1.38943	3.39538	1.40241	1.14375	1.28214	1.39716
NLRP3	0.508887	1.05357	0.834244	0.838331	0.575039	0.949374	1.79268	0.914226	1.07536	0.924091	1.96788	0.967953	0.629512	1.17948	1.13974	1.58039	0.757231	1.29726	0.958353	1.31411	0.893258	0.227146	0.796528	0.930189	0.849877	0.688473	1.20344	19.3283	1.32205	3.62941	0.757717	0.912007	4.84099
PDHA1	0.425985	0.840094	1.07917	0.592392	1.39727	0.91741	0.945179	2.52301	0.946099	1.11238	1.23836	0.783392	0.488413	1.52581	0.797708	1.25245	1.24239	0.813465	1.2213	0.917647	0.610432	5.87708	7.78798	0.91178	1.34898	1.14263	0.933521	0.987115	0.254884	2.31082	1.45899	1.19455	3.18228
PDHB	1.46821	1.06682	0.736352	0.919981	2.0486	0.744399	0.420281	1.30056	0.865741	0.869253	4.31288	0.608181	0.37801	0.793859	0.461505	1.18238	0.95323	1.03544	0.488813	0.867327	0.979865	0.924736	6.95298	0.742588	1.07931	0.829781	1.10213	1.62738	0.201754	0.444112	1.20034	0.828825	0.539798
SLC31A1	2.9555	1.34212	1.29769	1.12643	1.29517	0.881146	0.678017	1.00699	1.11013	1.18841	1.72604	0.609713	0.954357	1.2067	2.63896	0.915871	0.906333	1.02703	1.80069	1.0473	1.03287	1.16683	1.6089	0.637144	1.16967	1.16273	0.835101	8.6816	2.65917	4.29041	0.868532	2.14812	1.79428
Disease specific survival (DSS)
ATP7A	0.361605	0.940535	1.22562	0.979006	0.933423	0.957582	3.68189	1.82646	0.786383	1.06449	1.75203	0.48088	1.79601	-	2.6843	1.8298	0.851029	0.82252	0.576119	1.0668	1.19837	0.235657	1.51427	0.710895	1.41433	0.954055	0.991956	0.648508	1.26536	0.707702	1.43961	1.18523	1.12432
ATP7B	0.594169	0.998234	0.851714	1.01281	0.795486	0.975152	1.569	1.03499	0.914771	1.45239	1.71287	0.657164	0.878497	-	0.285294	0.890458	0.974764	1.03968	0.896513	1.06844	0.88543	2.96923	2.15671	0.682065	1.70334	1.12263	0.928176	0.791991	3.57959	1.33721	1.29044	1.60751	0.464596
DLAT	1.8528	1.34556	1.45384	1.1782	0.610829	0.587432	0.671941	1.02131	0.797566	1.27162	3.31007	0.454721	0.602292	-	1.96206	1.59233	1.18035	1.03004	0.644634	0.967624	1.82479	1.6578	3.51598	0.446027	1.40169	0.982532	0.812169	2.28717	1.06154	1.32026	1.05532	0.951749	2.03643
DLD	0.918454	0.908131	1.34029	1.02044	1.46888	0.747145	0.33647	1.07979	1.44603	1.08108	3.54649	0.602011	0.605675	-	2.02254	1.09825	1.26413	0.828642	0.790487	1.10415	0.765629	1.528	2.00247	0.696897	0.929392	0.94766	1.02098	1.13339	1.82029	1.64209	1.3518	2.27843	2.98502
FDX1	1.20661	0.932724	1.07456	0.61084	0.573269	0.730392	0.338592	1.15849	1.09083	1.40346	0.831043	0.449605	0.583812	-	2.54323	0.82299	1.09423	0.975525	0.644703	0.958298	1.12012	0.393581	4.35794	0.714592	1.27418	0.786205	0.775181	1.5175	0.927	0.659644	1.07168	0.829142	1.55382
GLS	0.677271	0.976731	1.13958	1.16449	0.64487	0.978552	1.75316	1.11459	1.01185	1.21518	1.01995	0.918786	1.6211	-	1.10348	1.31369	0.918348	1.02284	1.42842	0.938755	0.844298	0.236662	2.81138	1.10411	0.928178	0.823534	1.04425	2.69296	1.23923	1.04009	1.35212	1.3537	0.984723
LIAS	0.447332	0.86308	1.08418	0.890141	1.30787	0.860161	0.652832	0.769936	0.837679	1.02137	5.14026	0.558113	0.457919	-	0.434749	0.874911	0.924553	1.0516	0.455948	0.850061	0.41662	5.27631	5.50794	0.752898	0.763411	0.772162	0.796439	0.588633	3.49486	4.64496	1.1972	0.594098	0.6685
LIPT1	1.13015	0.374171	0.628829	0.565122	1.05288	1.23255	0.778873	1.09392	0.822719	1.3238	2.73554	0.809759	1.71703	-	1.15049	2.18198	0.603989	0.642732	0.354415	0.83593	0.518108	0.085861	2.73098	0.589335	0.593362	0.600928	1.11595	0.399403	0.717077	7.00289	1.48904	1.0122	1.74955
MTF1	2.4244	1.22559	1.11362	1.33626	0.584946	0.864229	1.48703	0.923526	0.987076	0.720678	1.9054	0.513346	1.58566	-	2.66918	1.74853	0.801897	1.09907	0.957561	1.14773	0.946573	0.89664	3.52071	0.460941	1.33216	0.798303	0.615646	1.38943	3.3361	1.40241	1.15419	1.25428	1.39716
NLRP3	0.508887	1.0616	0.848161	0.833977	0.575039	0.972425	1.79268	0.843126	1.07536	0.921152	1.96788	0.96242	0.642757	-	1.13974	1.58641	0.757029	1.29966	0.958353	1.31619	0.894163	0.227146	0.796528	0.957618	0.850564	0.681413	1.20106	19.3283	1.28894	3.62941	0.755949	0.892895	4.84099
PDHA1	0.425985	0.838523	1.08213	0.590215	1.39727	0.931702	0.945179	2.54825	0.946099	1.1137	1.23836	0.78231	0.485014	-	0.797708	1.25321	1.24146	0.808771	1.2213	0.915011	0.610053	5.87708	7.78798	0.892104	1.35188	1.16322	0.938084	0.987115	0.269129	2.31082	1.46367	1.20164	3.18228
PDHB	1.46821	1.066	0.739345	0.924798	2.0486	0.715223	0.420281	1.17162	0.865741	0.867755	4.31288	0.607877	0.373483	-	0.461505	1.18505	0.953389	1.03624	0.488813	0.882466	0.980127	0.924736	6.95298	0.74571	1.08657	0.829602	1.09594	1.62738	0.192619	0.444112	1.17369	0.822389	0.539798
SLC31A1	2.9555	1.34886	1.2831	1.11464	1.29517	0.874801	0.678017	0.992926	1.11013	1.18775	1.72604	0.605666	0.942824	-	2.63896	0.914172	0.905975	1.03077	1.80069	1.03285	1.03242	1.16683	1.6089	0.63664	1.1637	1.15703	0.840265	8.6816	2.64378	4.29041	0.872585	2.10611	1.79428
Disease free interval (DFI)
ATP7A	0.332878	1.0111	1.12666	1.12788	0.883133	0.952986	3.62506	1.3591	0.574336	1.19816	1.80584	0.486464	1.58615	-	2.94449	1.87192	0.851499	0.907279	0.714527	1.0007	1.1162	0.260813	1.36242	0.916062	1.34119	1.16641	0.992232	0.772806	1.39432	0.786077	1.34451	1.0262	1.33538
ATP7B	0.601322	1.00993	0.841915	1.02266	0.786941	0.995216	1.65434	1.16086	0.886474	1.14506	1.72167	0.617353	0.839723	-	0.493169	0.883781	0.969885	1.0049	0.997062	0.934892	0.916417	3.0531	2.1108	0.710572	1.52383	1.11898	0.977073	0.699586	3.34449	2.1889	1.27242	1.48006	0.402942
DLAT	1.95302	1.3201	1.54794	1.1016	0.791455	0.629131	0.586548	1.11601	0.424879	1.1708	2.76958	0.470466	0.536288	-	2.67504	1.62942	1.23368	1.11821	0.655639	0.914271	1.54567	1.79313	3.18731	0.57068	1.18546	1.26495	0.870717	2.57893	0.986849	1.62607	0.996341	1.03146	2.11467
DLD	0.995357	1.0318	1.39079	1.0869	1.8879	0.786957	0.172929	0.875779	0.993946	1.03194	2.36246	0.619984	0.601456	-	1.76193	1.19878	1.3111	0.928253	1.02535	0.951775	0.858247	1.46553	1.72703	0.801306	0.814788	1.08121	1.06	1.16004	1.38384	2.28644	1.2835	2.38415	2.87525
FDX1	1.27241	0.939679	1.18268	0.551118	0.581646	0.734931	0.308368	1.45852	0.783137	1.18299	0.842308	0.474635	0.546628	-	1.96602	0.798659	1.26261	1.09558	0.765887	0.966711	1.10582	0.396133	3.87034	1.0125	1.19195	1.0224	0.713801	1.90562	0.763616	0.824879	1.03337	0.844762	1.91883
GLS	0.590163	1.03624	1.13741	1.24635	0.595836	0.998306	1.78673	1.12394	0.856162	1.30136	1.00395	0.918699	1.47878	-	1.05417	1.28188	0.858053	1.02359	1.16631	0.96141	0.851265	0.181165	2.89162	1.62148	0.988646	1.02826	0.98318	2.98615	1.3224	1.06563	1.31892	1.33829	1.15485
LIAS	0.511517	0.841473	1.05965	0.851789	1.71112	0.954873	0.522543	0.744392	1.52846	0.920314	4.26515	0.531585	0.385182	-	0.390769	0.889094	0.965957	1.00326	0.766199	0.807551	0.477778	3.98188	4.2821	0.909616	0.627518	0.998481	0.726264	0.353054	2.52515	3.67822	1.31353	0.634592	0.814561
LIPT1	1.18861	0.398492	0.649421	0.656517	0.925898	1.3266	0.742265	1.41787	1.20028	1.17042	2.36052	0.850666	1.28313	-	0.792878	1.93327	0.590448	0.686701	0.526819	0.894301	0.535957	0.0927935	2.74238	1.06367	0.640122	0.923045	0.84946	0.2833	0.527595	12.7818	1.64036	0.935684	2.28822
MTF1	2.25422	1.33826	1.20302	1.44625	0.330193	0.799804	1.78809	1.1443	0.819954	0.737945	1.39606	0.473902	1.62363	-	2.64293	1.80907	0.703376	1.08666	0.787655	0.958233	1.23356	0.707142	3.55914	0.446426	1.15265	1.15461	0.711486	1.80435	3.02414	1.25152	1.08813	1.51552	1.81433
NLRP3	0.499529	1.10873	0.775357	0.759713	0.409917	0.801165	2.3433	1.0648	1.1721	0.89103	1.40448	0.863404	0.589898	-	1.05803	1.56729	0.682278	1.13174	1.05557	1.06592	0.751876	0.212184	0.671689	0.7041	0.845202	0.844888	1.23671	17.6571	1.34196	2.41613	0.705947	0.773017	3.49797
PDHA1	0.370465	0.882524	1.0766	0.599271	1.8434	1.01141	0.805641	2.3312	0.714809	0.903262	1.06496	0.773263	0.455593	-	0.985222	1.28557	1.38861	0.857455	1.45788	0.879733	0.538125	6.91751	7.66359	0.937008	1.10191	1.27467	0.962692	1.12107	0.194395	2.49485	1.58021	1.23632	3.70589
PDHB	1.58211	0.983082	0.735829	0.767417	1.54394	0.8755	0.307	1.85392	0.879607	0.755821	4.35956	0.630545	0.368551	-	0.372812	1.08211	1.17529	1.08559	0.675389	0.787965	0.707441	0.794341	5.66855	0.904318	1.07183	0.945905	1.11822	1.51029	0.163499	0.663436	1.15357	0.945778	0.652374
SLC31A1	2.51217	1.40097	1.27372	1.09198	1.15374	0.829381	0.63344	1.04024	0.7154	1.21119	1.95292	0.57703	1.02139	-	2.7538	0.95111	0.894211	1.19051	1.55523	0.889113	1.12303	1.19377	1.44272	0.532638	1.12088	1.18234	0.931094	16.0063	2.21199	3.87026	0.820858	2.15601	1.5228
Progression free interval (PFI）
ATP7A	0.659996	1.29574	1.09089	1.12157	0.685677	1.1404	1.37463	1.24679	0.814024	0.941924	1.35652	0.493668	1.37398	-	2.40875	1.56454	1.07067	1.12832	0.594139	0.91033	0.898421	0.45368	0.90641	0.943472	1.12172	0.983726	1.1334	0.766742	0.854938	0.643643	1.22024	0.978807	1.51175
ATP7B	1.90027	1.22437	0.879069	1.17531	0.80849	1.25775	1.18313	1.03418	0.610548	1.25857	0.898344	0.584885	0.731381	-	0.494716	0.988034	1.16469	1.38877	1.01365	0.905336	0.854815	3.53842	0.855209	1.39	0.970835	1.12742	0.986957	0.82142	0.195726	0.642359	1.00047	1.5353	0.996583
DLAT	2.14795	1.38769	1.16579	1.37471	0.744053	0.698223	1.34391	1.02259	0.626032	1.23231	2.76835	0.466046	0.644616	-	1.46829	1.36012	1.14521	0.793445	0.842052	1.20873	1.68071	1.734	1.07127	0.614151	1.13954	1.06777	0.689642	1.33699	0.663298	0.796442	0.983625	0.916261	2.87081
DLD	1.16571	1.04737	1.11369	1.12036	1.18102	0.73081	0.389236	1.33461	0.909677	1.07199	2.40746	0.550585	0.59339	-	2.01856	1.00205	1.1793	0.930921	1.09432	1.00125	0.694317	1.86001	1.20844	0.659702	0.869469	0.990629	0.662014	0.930972	0.772944	1.755	1.26693	1.29653	3.38524
FDX1	1.27721	1.06314	1.06741	0.843852	0.727703	0.835417	0.514757	1.0606	1.24227	1.32714	1.34052	0.452194	0.803663	-	2.76324	0.801539	1.19234	0.869331	0.390826	1.06419	1.22238	1.02222	1.77948	0.553711	1.18131	0.956907	0.743141	1.21796	0.20494	0.881204	0.978041	1.03304	1.6187
GLS	0.822883	1.03395	1.23693	1.16108	0.813143	1.09119	1.92133	0.989094	1.16756	1.15054	0.806193	0.820282	1.26422	-	1.03085	1.1415	0.973101	0.991673	1.05905	1.05077	0.840101	0.550058	1.82395	0.989518	1.04678	0.968218	1.05229	0.828894	0.94216	0.878723	1.30295	1.51633	1.1828
LIAS	0.672288	0.909746	1.05663	0.949966	0.992061	0.598681	1.79455	0.902716	0.807759	1.20692	6.51008	0.371637	0.721151	-	0.398001	1.20277	0.918205	0.848427	0.853986	1.01418	0.221214	1.46113	1.15881	0.497394	0.686051	0.924476	0.439207	0.837	2.00949	0.967823	1.05992	0.559259	1.15305
LIPT1	0.881702	0.409033	0.650607	1.27331	0.578322	0.735226	2.07599	1.06796	0.755773	1.26188	2.10897	0.673816	2.12638	-	1.14447	1.68316	0.832848	0.627877	0.451067	1.06288	0.382743	0.215585	1.51472	0.591291	0.702767	0.797458	0.965333	0.548299	0.611102	0.671174	1.48822	1.25319	2.30309
MTF1	2.03316	1.29798	1.18942	1.0462	0.273654	0.908851	2.45621	0.889602	0.824906	0.671586	2.37494	0.495997	1.12473	-	2.22048	1.62496	0.927387	1.3276	1.14319	0.86441	0.869735	1.83179	1.03393	0.639345	1.13424	0.834876	0.561666	0.544958	0.769381	0.726596	1.22156	0.966527	1.71278
NLRP3	0.528773	0.984801	0.767664	0.440551	0.427546	1.22171	1.993	0.644419	1.44905	0.916838	1.6609	0.890588	0.647086	-	1.17291	0.873931	0.912817	1.23788	0.777173	1.10593	0.984325	0.818947	1.33085	1.09115	0.879974	0.969221	1.07772	0.941198	0.666988	2.02148	0.91612	0.645191	2.53653
PDHA1	0.38115	0.9492	1.08516	0.661663	1.3029	0.917424	0.916362	1.85859	0.561754	1.19164	1.21644	0.643168	0.55272	-	0.887875	1.14301	1.10104	0.969672	1.34958	0.932517	0.597837	6.21298	4.50297	0.926203	1.08046	1.0754	0.568887	1.0672	0.594177	0.777511	1.40134	0.934797	3.47643
PDHB	1.90422	0.880683	0.609979	1.0331	1.12521	0.861663	0.856221	1.20285	0.77927	1.11032	3.72805	0.608814	0.37358	-	0.54367	1.1907	0.894409	0.810156	0.561234	1.05041	0.907199	0.641173	1.05758	0.781777	1.17446	1.10165	0.611953	1.41186	0.461169	0.868058	0.922611	0.748032	0.761644
SLC31A1	2.42983	1.34538	1.08437	1.33931	0.931831	0.69113	0.828363	0.983754	1.09889	1.1061	2.40586	0.480435	1.17667	-	1.92562	1.01144	0.982573	1.00957	1.6869	0.925407	1.05335	0.681775	0.932868	0.589094	0.970767	1.04502	0.685949	0.91701	0.804554	1.85179	0.889682	1.99529	2.81996
P-value
Overall survival(OS)
ATP7A	0.00594813	0.657862	0.149446	0.925449	0.9031	0.747161	0.0730554	0.0210756	0.378848	0.639376	0.223844	1.15344e-05	0.0743987	0.23801	0.000133467	0.00666587	0.247472	0.214018	0.000435388	0.682894	0.474117	0.03998	0.468844	0.449095	0.0838723	0.653491	0.992484	0.685357	0.708392	0.647274	0.0934483	0.638508	0.741535
ATP7B	0.413674	0.98798	0.0379827	0.873835	0.468809	0.832715	0.665447	0.689914	0.767756	0.0568498	0.413308	0.000736715	0.676479	0.412266	2.21916e-06	0.299093	0.793386	0.76863	0.293769	0.40333	0.393324	0.126467	0.073915	0.192516	0.0105775	0.326654	0.358104	0.728982	0.0873817	0.614593	0.0282147	0.151306	0.206665
DLAT	0.0599348	0.0585662	0.0192905	0.404466	0.323013	0.00536726	0.487484	0.838909	0.444701	0.0817214	0.0567861	1.07885e-07	0.0402137	0.983686	0.0185829	0.000177735	0.266202	0.825137	0.115276	0.753575	0.0302154	0.473103	0.0645392	0.0245736	0.116212	0.927251	0.171844	0.254275	0.918872	0.734803	0.761269	0.861708	0.045827
DLD	0.693607	0.45383	0.0861014	0.930799	0.4133	0.189776	0.231291	0.761874	0.0883353	0.55787	0.0691215	0.000184083	0.0106571	0.346853	0.00734301	0.507179	0.114067	0.167452	0.368908	0.500292	0.365403	0.535801	0.37526	0.345314	0.633864	0.671495	0.969712	0.900126	0.273392	0.379744	0.0652635	0.0288409	0.00965144
FDX1	0.144496	0.529054	0.650939	0.0469289	0.281179	0.116538	0.221029	0.46263	0.724322	0.0229573	0.747759	2.39615e-05	0.0822972	0.997955	0.000579096	0.168675	0.523177	0.888304	0.173356	0.679588	0.618704	0.144399	0.14328	0.479414	0.251211	0.0598856	0.112448	0.70184	0.912814	0.639338	0.766387	0.601605	0.303903
GLS	0.115666	0.803295	0.264975	0.336451	0.255008	0.78253	0.291354	0.418425	0.955356	0.0383074	0.964584	0.494713	0.00821128	0.137688	0.351808	0.00279293	0.183758	0.790354	0.0680386	0.569527	0.259526	0.0127438	0.0992855	0.739337	0.600095	0.0149018	0.681359	0.211496	0.522712	0.945968	0.00198514	0.26563	0.94524
LIAS	0.011745	0.412156	0.6863	0.657071	0.587094	0.53646	0.700763	0.421794	0.47357	0.895781	0.12652	0.00309005	0.0283139	0.33619	0.0104469	0.488398	0.618623	0.805754	0.00500374	0.215307	0.0109258	0.0726709	0.1041	0.61616	0.197116	0.102096	0.216892	0.606122	0.145391	0.134863	0.452758	0.259761	0.263283
LIPT1	0.830665	1.40254e-05	0.0751472	0.109097	0.948111	0.459426	0.853875	0.736289	0.440387	0.144578	0.23608	0.351787	0.24958	0.0229768	0.66234	0.00187471	0.0175906	0.0193218	0.0217737	0.268172	0.0709136	0.0308035	0.148057	0.369037	0.0115285	0.000160891	0.627737	0.437689	0.575813	0.022264	0.108126	0.967241	0.18495
MTF1	0.0771775	0.190534	0.514909	0.232614	0.452293	0.571153	0.525546	0.757829	0.944391	0.0188105	0.520165	5.59875e-05	0.16087	0.511278	8.28683e-05	0.0123988	0.166591	0.47661	0.893859	0.270057	0.84837	0.908685	0.125214	0.108677	0.30644	0.200303	0.0295576	0.830484	0.16397	0.718052	0.536987	0.619991	0.524455
NLRP3	0.27385	0.701243	0.320456	0.614553	0.301232	0.832876	0.392446	0.792799	0.676577	0.536324	0.470527	0.832257	0.176753	0.122102	0.314598	0.115299	0.0381041	0.0741247	0.869748	0.118786	0.557942	0.314316	0.811708	0.899115	0.331055	0.00998701	0.237016	0.00792506	0.563148	0.0449723	0.474199	0.883391	0.24661
PDHA1	0.010652	0.256887	0.608647	0.0226521	0.324807	0.615879	0.94504	0.000132345	0.816179	0.428893	0.783608	0.163426	0.00305218	0.28628	0.360347	0.150039	0.144215	0.153937	0.445662	0.407697	0.149292	0.021395	0.0327015	0.782424	0.0681545	0.348856	0.672107	0.980485	0.101305	0.0992588	0.0172646	0.500574	0.0185943
PDHB	0.250187	0.714278	0.0773428	0.728187	0.299083	0.204215	0.462252	0.34161	0.633706	0.421691	0.107876	0.0192766	0.00205689	0.543023	0.00354388	0.376247	0.810719	0.867162	0.00194256	0.37284	0.947841	0.923864	0.053459	0.513126	0.740727	0.274858	0.652314	0.564755	0.0398112	0.345575	0.468424	0.54638	0.2532
SLC31A1	2.13341e-05	0.0210419	0.0498598	0.548207	0.469959	0.588454	0.333321	0.977783	0.675015	0.191845	0.337992	0.000128877	0.841092	0.296863	3.09045e-06	0.471473	0.466369	0.823656	0.00286083	0.654995	0.863388	0.705555	0.297041	0.198762	0.306397	0.100835	0.145599	0.0291636	0.128568	0.0378697	0.373757	0.0354665	0.135272
Disease specific survival (DSS)
ATP7A	0.00594813	0.652125	0.147977	0.922491	0.9031	0.835717	0.0730554	0.02577	0.378848	0.640601	0.223844	1.03606e-05	0.0762616	-	0.000133467	0.00634447	0.245135	0.212014	0.000435388	0.668015	0.474881	0.03998	0.468844	0.449856	0.0716385	0.577193	0.964712	0.685357	0.750788	0.647274	0.087807	0.669244	0.741535
ATP7B	0.413674	0.986173	0.0366868	0.896109	0.468809	0.870077	0.665447	0.742956	0.767756	0.0585657	0.413308	0.000709846	0.643955	-	2.21916e-06	0.29825	0.783647	0.752203	0.293769	0.431732	0.392379	0.126467	0.073915	0.184937	0.0104062	0.338173	0.374506	0.728982	0.0803604	0.614593	0.0298566	0.161911	0.206665
DLAT	0.0599348	0.0511659	0.0177274	0.431743	0.323013	0.00392861	0.487484	0.93584	0.444701	0.08276	0.0567861	8.55077e-08	0.0332422	-	0.0185829	0.000166668	0.264733	0.839563	0.115276	0.781008	0.0303685	0.473103	0.0645392	0.0230976	0.104231	0.87301	0.181588	0.254275	0.924486	0.734803	0.733426	0.841362	0.045827
DLD	0.693607	0.489452	0.0750317	0.931027	0.4133	0.156442	0.231291	0.763589	0.0883353	0.554744	0.0691215	0.000169765	0.00910282	-	0.00734301	0.500685	0.114972	0.161849	0.368908	0.461302	0.363813	0.535801	0.37526	0.337953	0.703506	0.621735	0.90617	0.900126	0.23373	0.379744	0.0614178	0.0320027	0.00965144
FDX1	0.144496	0.556991	0.656033	0.0415847	0.281179	0.181339	0.221029	0.490966	0.724322	0.0227529	0.747759	2.50356e-05	0.0693025	-	0.000579096	0.162968	0.522656	0.865959	0.173356	0.739032	0.61919	0.144399	0.14328	0.474337	0.254975	0.0692492	0.118762	0.70184	0.90498	0.639338	0.744508	0.586947	0.303903
GLS	0.115666	0.826227	0.214545	0.349133	0.255008	0.871409	0.291354	0.491251	0.955356	0.0380606	0.964584	0.481759	0.00953921	-	0.351808	0.00272393	0.184815	0.831942	0.0680386	0.62083	0.260341	0.0127438	0.0992855	0.73473	0.615292	0.0266055	0.700926	0.211496	0.587765	0.945968	0.00190489	0.286473	0.94524
LIAS	0.011745	0.389681	0.670176	0.624895	0.587094	0.497422	0.700763	0.397391	0.47357	0.886041	0.12652	0.00283115	0.0269865	-	0.0104469	0.48192	0.622851	0.762881	0.00500374	0.222941	0.0108693	0.0726709	0.1041	0.544254	0.205119	0.0943979	0.235159	0.606122	0.116611	0.134863	0.451964	0.259269	0.263283
LIPT1	0.830665	1.2959e-05	0.0698111	0.116656	0.948111	0.45382	0.853875	0.787838	0.440387	0.14329	0.23608	0.326553	0.234513	-	0.66234	0.00186604	0.0175522	0.0186674	0.0217737	0.293129	0.0711255	0.0308035	0.148057	0.342105	0.0131587	0.000204566	0.662166	0.437689	0.649705	0.022264	0.120204	0.98111	0.18495
MTF1	0.0771775	0.188253	0.515322	0.232046	0.452293	0.549518	0.525546	0.757467	0.944391	0.0179923	0.520165	5.62065e-05	0.165217	-	8.28683e-05	0.0122698	0.16497	0.477195	0.893859	0.282839	0.848404	0.908685	0.125214	0.127746	0.29013	0.151785	0.0328275	0.830484	0.167647	0.718052	0.510341	0.651471	0.524455
NLRP3	0.27385	0.659562	0.36547	0.603907	0.301232	0.909561	0.392446	0.610999	0.676577	0.520208	0.470527	0.803411	0.196309	-	0.314598	0.112478	0.0379147	0.0718159	0.869748	0.11717	0.561654	0.314316	0.811708	0.939397	0.333831	0.00807419	0.241958	0.00792506	0.599412	0.0449723	0.471763	0.857319	0.24661
PDHA1	0.010652	0.252334	0.59654	0.0216317	0.324807	0.68292	0.94504	0.000109516	0.816179	0.423952	0.783608	0.161089	0.00274776	-	0.360347	0.148797	0.145584	0.141706	0.445662	0.392786	0.148762	0.021395	0.0327015	0.733201	0.0662166	0.290568	0.693412	0.980485	0.121487	0.0992588	0.0165542	0.4859	0.0185943
PDHB	0.250187	0.718048	0.0826733	0.744532	0.299083	0.145234	0.462252	0.549648	0.633706	0.41621	0.107876	0.0192266	0.00179276	-	0.00354388	0.370066	0.811393	0.86449	0.00194256	0.431791	0.948522	0.923864	0.053459	0.520393	0.719451	0.270145	0.671132	0.564755	0.0427422	0.345575	0.522704	0.531136	0.2532
SLC31A1	2.13341e-05	0.0190944	0.0613063	0.584037	0.469959	0.569214	0.333321	0.97749	0.675015	0.193458	0.337992	0.000102276	0.800227	-	3.09045e-06	0.46202	0.464701	0.799395	0.00286083	0.753089	0.865203	0.705555	0.297041	0.198097	0.321005	0.11353	0.159775	0.0291636	0.130577	0.0378697	0.390957	0.0389137	0.135272
Disease free interval (DFI)
ATP7A	0.0034357	0.933253	0.377685	0.590659	0.840307	0.816466	0.065089	0.242214	0.0490445	0.172126	0.182018	3.8154e-06	0.15941	-	1.06989e-05	0.00426487	0.25557	0.52685	0.0153971	0.996177	0.676737	0.0555184	0.584257	0.841157	0.107696	0.0592818	0.967043	0.817522	0.651215	0.725838	0.176208	0.945232	0.413862
ATP7B	0.41952	0.923687	0.0309706	0.819947	0.353236	0.97528	0.633037	0.128341	0.70561	0.458771	0.415577	9.16417e-05	0.53751	-	0.00646976	0.286258	0.759707	0.968832	0.975521	0.40409	0.526116	0.137467	0.10506	0.181996	0.0280971	0.322016	0.781267	0.595853	0.107976	0.220622	0.0349763	0.194108	0.169716
DLAT	0.0392685	0.0503199	0.0052306	0.62543	0.635783	0.0114363	0.400566	0.677204	0.004453	0.242927	0.0725835	1.38691e-07	0.0099619	-	0.000398512	6.19413e-05	0.168462	0.44591	0.136029	0.467561	0.104707	0.413097	0.0854803	0.091938	0.377525	0.0269223	0.365001	0.197723	0.982776	0.578449	0.981645	0.900688	0.0303669
DLD	0.982189	0.819156	0.050147	0.710414	0.187488	0.23609	0.0912618	0.596023	0.97971	0.809421	0.150313	0.000260263	0.00606259	-	0.0125735	0.215434	0.0745729	0.573757	0.926476	0.71052	0.617621	0.601591	0.484558	0.52721	0.275327	0.437394	0.718758	0.886224	0.502462	0.16335	0.128255	0.0161516	0.00604372
FDX1	0.0597693	0.595122	0.329703	0.0124044	0.267547	0.19086	0.193143	0.0622621	0.308054	0.268026	0.713985	8.85936e-05	0.0476088	-	0.00877197	0.127243	0.122	0.532337	0.343645	0.792198	0.683943	0.136326	0.144344	0.977548	0.42408	0.848912	0.0332145	0.55639	0.673384	0.834527	0.880156	0.635301	0.152586
GLS	0.0314588	0.735559	0.212217	0.162552	0.211051	0.989965	0.295266	0.468121	0.418242	0.00624321	0.99257	0.459665	0.0308552	-	0.631184	0.00504388	0.0173114	0.823454	0.390598	0.758401	0.359381	0.00190344	0.0889489	0.0874228	0.935802	0.73805	0.880874	0.156602	0.483193	0.908711	0.0043301	0.309237	0.528104
LIAS	0.028752	0.314208	0.756682	0.497597	0.376848	0.835953	0.555865	0.365375	0.0806434	0.57762	0.169241	0.00103371	0.0071951	-	0.00504211	0.534619	0.823976	0.984423	0.317021	0.115283	0.0237831	0.133921	0.160726	0.814502	0.0361266	0.991571	0.107714	0.347201	0.24821	0.212813	0.270255	0.332797	0.583389
LIPT1	0.761395	3.01495e-05	0.086553	0.213824	0.920558	0.306961	0.82778	0.275506	0.437974	0.410076	0.30925	0.456504	0.572219	-	0.456765	0.0051023	0.0151473	0.0413962	0.16926	0.520363	0.0762729	0.0259877	0.167617	0.904983	0.0331623	0.543014	0.525334	0.282209	0.375779	0.00871561	0.0575225	0.892376	0.039638
MTF1	0.0900819	0.054241	0.286514	0.132947	0.108732	0.342714	0.345636	0.621655	0.360909	0.0253827	0.736415	5.00508e-06	0.152027	-	1.65372e-05	0.00677379	0.0300402	0.586911	0.43702	0.742682	0.503147	0.70964	0.126331	0.0849121	0.591713	0.354288	0.141415	0.698421	0.207771	0.804809	0.69968	0.412591	0.264207
NLRP3	0.237972	0.43782	0.169838	0.433979	0.0993662	0.398426	0.196785	0.843903	0.358616	0.363638	0.708998	0.327468	0.131207	-	0.672575	0.10715	0.0067696	0.393576	0.825774	0.714854	0.158578	0.287113	0.674314	0.558441	0.314719	0.216576	0.157805	0.0112971	0.521887	0.121977	0.374006	0.695617	0.293179
PDHA1	0.00531711	0.422409	0.62794	0.0290951	0.11475	0.947444	0.790268	0.000243268	0.128203	0.454459	0.916803	0.127009	0.000710368	-	0.954022	0.138766	0.0396695	0.285157	0.195942	0.214782	0.0847853	0.00836749	0.0244492	0.841758	0.56933	0.0839317	0.806699	0.819383	0.0513408	0.0785823	0.00428015	0.420765	0.00568729
PDHB	0.17228	0.924109	0.073626	0.279993	0.492741	0.57279	0.31391	0.0325858	0.637657	0.105584	0.0958944	0.0261064	0.00133397	-	0.000295961	0.676311	0.400182	0.68011	0.0729126	0.11776	0.28195	0.764366	0.105648	0.825418	0.752165	0.728826	0.626527	0.635946	0.0131956	0.651056	0.570699	0.851774	0.451366
SLC31A1	6.6666e-05	0.00527888	0.0635522	0.637513	0.66155	0.405966	0.321863	0.863158	0.141961	0.135563	0.246185	1.68686e-05	0.928508	-	2.27945e-07	0.701154	0.421232	0.139835	0.0268518	0.249496	0.551942	0.654955	0.41673	0.0825983	0.445655	0.056504	0.57095	0.00892827	0.201643	0.0434916	0.219285	0.0360839	0.243015
Progression free interval (PFI）
ATP7A	0.180607	0.0419489	0.537237	0.601959	0.491977	0.44818	0.60729	0.371951	0.462171	0.67273	0.437402	2.20539e-05	0.283939	-	4.72151e-05	0.0215742	0.584749	0.520238	0.00254199	0.502283	0.676552	0.061092	0.621678	0.8815	0.467467	0.811105	0.527389	0.401625	0.689434	0.368878	0.280845	0.95219	0.194248
ATP7B	0.202456	0.0306656	0.105546	0.0672792	0.347779	0.08917	0.857504	0.713963	0.112037	0.266378	0.859398	3.41523e-05	0.197222	-	0.000977782	0.901623	0.064291	0.00524188	0.905317	0.19227	0.248889	0.0131442	0.325052	0.171851	0.87906	0.242142	0.886317	0.314392	0.0209302	0.417418	0.996539	0.161687	0.994408
DLAT	0.00653688	0.0297888	0.344242	0.129693	0.529866	0.0313367	0.531505	0.924321	0.129426	0.146951	0.0715477	1.94031e-07	0.0344466	-	0.092727	0.00429929	0.33433	0.202256	0.54698	0.103141	0.0556123	0.215863	0.770258	0.122773	0.442293	0.469766	0.0300564	0.20853	0.192152	0.64069	0.902106	0.715492	0.00185863
DLD	0.388333	0.737952	0.537423	0.634375	0.704611	0.0863279	0.253236	0.194954	0.68368	0.613631	0.137592	1.16116e-05	0.00156652	-	0.00081283	0.986567	0.221249	0.660052	0.760818	0.991871	0.21588	0.164782	0.482482	0.202755	0.382489	0.916251	0.0335589	0.810076	0.353337	0.153264	0.0867937	0.442584	0.0011234
FDX1	0.0217666	0.598332	0.688115	0.473564	0.428237	0.383181	0.341402	0.752168	0.359324	0.0722547	0.46924	5.6226e-05	0.394164	-	3.101e-06	0.060287	0.205735	0.430372	0.00906658	0.604378	0.321039	0.881057	0.0861595	0.158479	0.377615	0.66398	0.0984258	0.549209	4.90091e-05	0.837744	0.902447	0.921896	0.216976
GLS	0.268157	0.752737	0.0448077	0.354172	0.555318	0.456133	0.155312	0.940985	0.436527	0.160703	0.588186	0.101181	0.152756	-	0.726238	0.089402	0.635905	0.948682	0.753536	0.680785	0.230901	0.125143	0.00974275	0.966694	0.703066	0.671576	0.674983	0.482324	0.782208	0.733579	0.00144046	0.124635	0.382662
LIAS	0.113696	0.589342	0.777245	0.828249	0.986099	0.00751789	0.505622	0.711839	0.407072	0.223215	0.0573635	1.02759e-06	0.313122	-	0.000646795	0.250323	0.557697	0.418595	0.575775	0.904095	1.22604e-05	0.473397	0.681206	0.0749992	0.0383233	0.541755	0.000208884	0.588489	0.127204	0.966491	0.777877	0.179952	0.650334
LIPT1	0.790439	7.36589e-05	0.103208	0.498963	0.451291	0.218444	0.54755	0.827605	0.280658	0.245061	0.326155	0.0784906	0.0454213	-	0.609616	0.0144843	0.346912	0.0442073	0.0934313	0.699572	0.00514871	0.0192098	0.0956551	0.270437	0.0442298	0.050087	0.899621	0.0765905	0.205923	0.471003	0.068989	0.630628	0.0239595
MTF1	0.07861	0.0924978	0.330732	0.850829	0.0613372	0.658448	0.0928016	0.649293	0.361114	0.00580151	0.342903	2.62662e-05	0.697185	-	1.92958e-05	0.0111586	0.607709	0.0378794	0.70361	0.242281	0.648249	0.291027	0.906909	0.29896	0.57638	0.166504	0.0221653	0.201964	0.539198	0.602691	0.284296	0.94298	0.248725
NLRP3	0.184586	0.91652	0.156781	0.0498804	0.10025	0.310306	0.319507	0.199621	0.0440637	0.524042	0.534009	0.453104	0.137638	-	0.124711	0.631008	0.451203	0.228294	0.367587	0.53783	0.929638	0.715534	0.292592	0.843669	0.339424	0.781213	0.678289	0.904059	0.209317	0.165216	0.780795	0.459054	0.463185
PDHA1	0.000546995	0.738687	0.596801	0.0713755	0.430207	0.573153	0.899383	0.0048236	0.0190801	0.210227	0.768659	0.0191088	0.00505505	-	0.575082	0.354758	0.495522	0.859358	0.33876	0.453943	0.118587	0.000102184	4.4374e-05	0.782945	0.612039	0.538163	0.0023914	0.69877	0.179833	0.556222	0.0142133	0.787208	0.00389112
PDHB	0.0238474	0.478699	0.00480473	0.895769	0.844901	0.477567	0.886935	0.448435	0.40262	0.555744	0.106459	0.02127	0.000374076	-	0.00522155	0.276943	0.544592	0.412059	0.0210961	0.718212	0.738022	0.348671	0.866712	0.532925	0.393636	0.502872	0.0424853	0.179067	0.127582	0.827693	0.701946	0.363968	0.55964
SLC31A1	1.81783e-06	0.0192518	0.555296	0.135894	0.82192	0.0685578	0.622548	0.941695	0.706176	0.469649	0.122373	2.26168e-08	0.429695	-	0.00014775	0.916409	0.889928	0.947406	0.0217421	0.403527	0.780371	0.0942408	0.655964	0.0842401	0.8157	0.579114	0.00514164	0.791737	0.472199	0.186551	0.394782	0.0625673	0.00436516
