# Supplementary material for: Regulation, genomics, and clinical characteristics of cuproptosis regulators in pan-cancer
Source: Front Oncol. 2022 Oct 27;12:934076. doi: 10.3389/fonc.2022.934076 (PMC9647015; doi:10.3389/fonc.2022.934076)
Supplement: Supplementary Table 2 — Enrichment analysis of cuproptosis-related genes. [file Table_2.xlsx]

## Sheet: GO
Table-S2 Enrichment analysis of cuproptosis-related genes.
id	num	per	ratio	class	ID	Descrption	Pvalue	Qvalue	Up	Down	fg_num	bg_num
GO
GO:0006086 acetyl-CoA biosynthetic process from pyruvate	8	24.242	0.533	Biological Process	GO:0006086	acetyl-CoA biosynthetic process from pyruvate	3.67418e-19	5.08874e-16	0	0	8	15
GO:0006085 acetyl-CoA biosynthetic process	8	24.242	0.364	Biological Process	GO:0006085	acetyl-CoA biosynthetic process	1.80981e-17	5.01317e-15	0	0	8	22
GO:0006099 tricarboxylic acid cycle	9	27.273	0.25	Biological Process	GO:0006099	tricarboxylic acid cycle	7.40461e-18	4.42854e-15	0	0	9	36
GO:0006101 citrate metabolic process	9	27.273	0.243	Biological Process	GO:0006101	citrate metabolic process	9.77272e-18	4.42854e-15	0	0	9	37
GO:0006084 acetyl-CoA metabolic process	9	27.273	0.237	Biological Process	GO:0006084	acetyl-CoA metabolic process	1.279e-17	4.42854e-15	0	0	9	38
GO:0072350 tricarboxylic acid metabolic process	9	27.273	0.22	Biological Process	GO:0072350	tricarboxylic acid metabolic process	2.73876e-17	5.54073e-15	0	0	9	41
GO:0009060 aerobic respiration	9	27.273	0.123	Biological Process	GO:0009060	aerobic respiration	7.29813e-15	1.1231e-12	0	0	9	73
GO:0006637 acyl-CoA metabolic process	11	33.333	0.105	Biological Process	GO:0006637	acyl-CoA metabolic process	3.20042e-17	5.54073e-15	0	0	11	105
GO:0035383 thioester metabolic process	11	33.333	0.105	Biological Process	GO:0035383	thioester metabolic process	3.20042e-17	5.54073e-15	0	0	11	105
GO:0004738 pyruvate dehydrogenase activity	6	18.182	1	Molecular Function	GO:0004738	pyruvate dehydrogenase activity	2.0566e-17	1.59044e-15	0	0	6	6
GO:0034603 pyruvate dehydrogenase [NAD(P)+] activity	6	18.182	1	Molecular Function	GO:0034603	pyruvate dehydrogenase [NAD(P)+] activity	2.0566e-17	1.59044e-15	0	0	6	6
GO:0034604 pyruvate dehydrogenase (NAD+) activity	6	18.182	1	Molecular Function	GO:0034604	pyruvate dehydrogenase (NAD+) activity	2.0566e-17	1.59044e-15	0	0	6	6
GO:0016903 oxidoreductase activity, acting on the aldehyde or oxo group of donors	8	24.242	0.174	Molecular Function	GO:0016903	oxidoreductase activity, acting on the aldehyde or oxo group of donors	1.06346e-14	6.16809e-13	0	0	8	46
GO:0045254 pyruvate dehydrogenase complex	7	21.212	0.875	Cellular Component	GO:0045254	pyruvate dehydrogenase complex	2.25998e-19	2.48598e-17	0	0	7	8
GO:0005967 mitochondrial pyruvate dehydrogenase complex	5	15.152	0.833	Cellular Component	GO:0005967	mitochondrial pyruvate dehydrogenase complex	7.72842e-14	2.42893e-12	0	0	5	6
GO:0045239 tricarboxylic acid cycle enzyme complex	6	18.182	0.429	Cellular Component	GO:0045239	tricarboxylic acid cycle enzyme complex	5.7826e-14	2.12029e-12	0	0	6	14
GO:1990204 oxidoreductase complex	10	30.303	0.088	Cellular Component	GO:1990204	oxidoreductase complex	4.17377e-15	1.83646e-13	0	0	10	114
GO:0005759 mitochondrial matrix	18	54.545	0.037	Cellular Component	GO:0005759	mitochondrial matrix	1.40174e-20	3.08383e-18	0	0	18	480
GO:0044429 mitochondrial part	19	57.576	0.017	Cellular Component	GO:0044429	mitochondrial part	1.73419e-15	9.53804e-14	0	0	19	1108
GO:0005739 mitochondrion	22	66.667	0.013	Cellular Component	GO:0005739	mitochondrion	6.36366e-16	4.66668e-14	0	0	22	1672
KEGG
ko00020:Citrate cycle (TCA cycle)	9	3.60163e-16	32.143	0.281	Metabolism	Citrate cycle (TCA cycle)	Citrate cycle (TCA cycle)	3.60163e-16	1.7648e-14	0	0	9	32
ko01200:Carbon metabolism	9	1.39873e-10	32.143	0.073	Metabolism	Carbon metabolism	Carbon metabolism	1.39873e-10	3.4269e-09	0	0	9	123
ko00620:Pyruvate metabolism	5	2.06681e-07	17.857	0.122	Metabolism	Pyruvate metabolism	Pyruvate metabolism	2.06681e-07	3.37579e-06	0	0	5	41
ko00010:Glycolysis / Gluconeogenesis	5	3.34967e-06	17.857	0.07	Metabolism	Glycolysis / Gluconeogenesis	Glycolysis / Gluconeogenesis	3.34967e-06	4.10335e-05	0	0	5	71
ko00640:Propanoate metabolism	4	5.66743e-06	14.286	0.111	Metabolism	Propanoate metabolism	Propanoate metabolism	5.66743e-06	5.26592e-05	0	0	4	36
ko01100:Metabolic pathways	16	6.44806e-06	57.143	0.01	Metabolism	Metabolic pathways	Metabolic pathways	6.44806e-06	5.26592e-05	0	0	16	1552
ko00785:Lipoic acid metabolism	2	6.55772e-05	7.143	0.5	Metabolism	Lipoic acid metabolism	Lipoic acid metabolism	6.55772e-05	0.000459041	0	0	2	4
ko05230:Central carbon metabolism in cancer	4	0.000101374	14.286	0.054	Human Diseases	Central carbon metabolism in cancer	Central carbon metabolism in cancer	0.000101374	0.000620916	0	0	4	74
ko00280:Valine, leucine and isoleucine degradation	3	0.000606114	10.714	0.06	Metabolism	Valine, leucine and isoleucine degradation	Valine, leucine and isoleucine degradation	0.000606114	0.00329995	0	0	3	50
ko01524:Platinum drug resistance	3	0.00197371	10.714	0.04	Human Diseases	Platinum drug resistance	Platinum drug resistance	0.00197371	0.00967119	0	0	3	75
ko04922:Glucagon signaling pathway	3	0.00568426	10.714	0.028	Organismal Systems	Glucagon signaling pathway	Glucagon signaling pathway	0.00568426	0.0253208	0	0	3	109
ko04066:HIF-1 signaling pathway	3	0.00759005	10.714	0.025	Environmental Information Processing	HIF-1 signaling pathway	HIF-1 signaling pathway	0.00759005	0.0309927	0	0	3	121
ko00380:Tryptophan metabolism	2	0.00993451	7.143	0.044	Metabolism	Tryptophan metabolism	Tryptophan metabolism	0.00993451	0.0374455	0	0	2	45
ko00290:Valine, leucine and isoleucine biosynthesis	1	0.0134283	3.571	0.25	Metabolism	Valine, leucine and isoleucine biosynthesis	Valine, leucine and isoleucine biosynthesis	0.0134283	0.0469989	0	0	1	4
ko04978:Mineral absorption	2	0.0177649	7.143	0.033	Organismal Systems	Mineral absorption	Mineral absorption	0.0177649	0.0578691	0	0	2	61
ko00310:Lysine degradation	2	0.0194494	7.143	0.031	Metabolism	Lysine degradation	Lysine degradation	0.0194494	0.0578691	0	0	2	64
ko00471:D-Glutamine and D-glutamate metabolism	1	0.020077	3.571	0.167	Metabolism	D-Glutamine and D-glutamate metabolism	D-Glutamine and D-glutamate metabolism	0.020077	0.0578691	0	0	1	6
ko00770:Pantothenate and CoA biosynthesis	1	0.0622525	3.571	0.053	Metabolism	Pantothenate and CoA biosynthesis	Pantothenate and CoA biosynthesis	0.0622525	0.160546	0	0	1	19
ko01210:2-Oxocarboxylic acid metabolism	1	0.0622525	3.571	0.053	Metabolism	2-Oxocarboxylic acid metabolism	2-Oxocarboxylic acid metabolism	0.0622525	0.160546	0	0	1	19
ko00220:Arginine biosynthesis	1	0.0780032	3.571	0.042	Metabolism	Arginine biosynthesis	Arginine biosynthesis	0.0780032	0.191108	0	0	1	24
