# Supplementary material for: Regulation, genomics, and clinical characteristics of cuproptosis regulators in pan-cancer
Source: Front Oncol. 2022 Oct 27;12:934076. doi: 10.3389/fonc.2022.934076 (PMC9647015; doi:10.3389/fonc.2022.934076)
Supplement: Supplementary Table 4 — Association between the expression of cuproptosis-related genes and the tumor microenvironment in pan-cancer. [file Table_4.xlsx]

## Sheet: Cor-P value
Table-S4 Association between the expression of cuproptosis-related genes and the tumor microenvironment in pan-cancer
CancerType	ACC	BLCA	BRCA	CESC	CHOL	COAD	DLBC	ESCA	GBM	HNSC	KICH	KIRC	KIRP	LAML	LGG	LIHC	LUAD	LUSC	MESO	OV	PAAD	PCPG	PRAD	READ	SARC	SKCM	STAD	TGCT	THCA	THYM	UCEC	UCS	UVM
Correlation coefficient
ImmuneScore
ATP7A	-0.172517	-0.287733	-0.179562	-0.166361	-0.0586873	-0.0379385	0.248697	-0.071665	0.070196	-0.0242396	-0.104371	-0.119884	-0.131552	0.107142	0.215847	0.0253561	0.0379261	-0.066315	-0.203717	0.172832	0.0446832	-0.15348	-0.0630516	0.00115947	-0.355835	-0.15265	0.0680519	0.0568633	-0.242877	-0.280701	-0.235507	-0.074026	-0.0576184
ATP7B	-0.232571	-0.265532	-0.137375	-0.422008	-0.34955	-0.164694	0.252714	0.0990726	-0.442185	-0.0711795	-0.258654	-0.240116	-0.383819	-0.37183	-0.475142	-0.236931	-0.291565	-0.112088	-0.27689	-0.267632	-0.0970488	-0.190669	-0.183515	-0.243069	-0.281462	-0.310831	-0.170977	0.239712	-0.375004	-0.454828	-0.189017	-0.162133	-0.063338
DLAT	-0.192162	-0.0671305	-0.0134517	-0.308814	0.0226512	-0.065512	-0.00694746	-0.108023	-0.310537	-0.0898252	-0.0118007	-0.233326	-0.254373	-0.38283	-0.176088	-0.0461513	-0.220441	-0.117689	-0.26555	-0.0364949	0.0526114	-0.186933	-0.141208	-0.113999	-0.219103	-0.109521	-0.178921	-0.283425	-0.227156	-0.322945	-0.208357	-0.0919344	0.0550633
DLD	-0.325463	-0.11906	-0.0823936	-0.110872	-0.0635779	-0.173894	-0.195506	-0.137966	-0.0456821	-0.173502	-0.146547	-0.184677	-0.0879042	-0.123008	-0.155864	-0.129271	-0.133266	-0.247451	-0.105675	-0.0311008	0.0604375	-0.0634884	-0.121716	-0.257385	-0.217239	-0.156951	-0.0985839	-0.194522	-0.2668	-0.0907705	-0.135376	-0.139781	0.0856774
FDX1	-0.499513	-0.0855505	0.267101	-0.0451467	0.105792	-0.102	-0.162071	0.101181	0.172435	0.0524241	0.25153	-0.20949	0.138732	-0.243614	0.464052	-0.0641056	0.0802161	0.0884832	0.162979	-0.0263824	-0.032012	0.313267	-0.00663689	-0.0393628	0.34934	0.103578	-0.185747	0.210921	-0.330264	0.0353155	-0.0289367	0.120916	-0.0830052
GLS	0.246714	0.292238	0.257604	-0.0627281	0.140026	-0.115145	0.132762	0.163109	0.011847	-0.118223	-0.0828671	-0.0924408	-0.133212	-0.34183	-0.300348	0.0967516	0.300609	0.288308	-0.256833	0.0532375	0.227212	0.209357	0.203145	-0.097125	-0.11865	-0.0763492	-0.065987	-0.123358	0.333363	-0.00204387	-0.0621363	0.0321941	-0.144726
LIAS	-0.215823	-0.210301	-0.145429	-0.0832291	-0.115573	-0.152214	-0.300152	-0.0424678	0.00340907	-0.0324212	-0.325437	-0.191919	-0.275165	-0.258121	-0.239425	-0.213499	-0.0797998	-0.110734	-0.00838719	-0.0965671	-0.123319	-0.224613	-0.014431	-0.27684	-0.112782	-0.131303	-0.0508253	0.231597	-0.321537	-0.0810426	-0.119876	-0.100957	-0.459423
LIPT1	0.107863	-0.0935392	0.0757381	-0.0593571	0.190476	-0.0576509	0.250326	0.113191	-0.000425185	-0.00334197	-0.115734	0.024826	-0.12854	-0.309407	0.146891	0.0024447	0.0762659	-0.0166445	-0.0684089	-0.176783	0.113974	-0.0804555	-0.105021	-0.000618385	-0.111661	0.0135523	0.123271	0.376915	-0.207407	-0.272162	0.0164076	-0.178947	0.0211908
MTF1	-0.29742	0.0266677	-0.0322015	-0.0230134	0.199228	0.219562	0.509336	-0.0212868	-0.0985645	0.0385805	0.0799825	0.0128555	-0.142253	0.589435	0.439663	0.00567562	0.0880485	0.0763486	0.122996	0.103921	0.222367	-0.0189547	0.0146774	-0.0523334	0.0126773	0.148463	0.151518	0.130474	-0.0981494	-0.248469	-0.06097	-0.0220096	0.200891
NLRP3	0.846957	0.825475	0.717601	0.727077	0.828829	0.694402	0.651541	0.748936	0.738498	0.631923	0.863199	0.612705	0.761603	0.556765	0.739067	0.709172	0.762463	0.81313	0.613661	0.761701	0.824763	0.49562	0.676903	0.657595	0.844014	0.69267	0.736237	0.624144	0.701067	0.0580971	0.685862	0.678879	0.659376
PDHA1	0.348126	-0.0136292	0.0388913	-0.0954463	-0.16139	-0.366844	-0.386887	-0.0291732	-0.512763	-0.0598147	0.00987762	-0.379847	-0.064332	-0.438069	-0.45152	0.0142763	-0.232463	-0.315724	0.0506156	0.0188206	-0.0798007	-0.100023	-0.0818248	-0.299963	-0.148977	-0.181469	-0.174477	-0.374573	-0.406545	-0.202628	-0.0524877	-0.061039	0.0577825
PDHB	-0.0813535	-0.173881	-0.187057	-0.130679	-0.032175	-0.121661	-0.304711	0.0738835	-0.0390841	0.143466	-0.351617	-0.118405	-0.135222	-0.215925	-0.309259	-0.158775	-0.195505	0.183929	-0.0994103	-0.108166	0.243379	-0.0806102	-0.180279	-0.203634	-0.0823797	-0.0668397	-0.0466319	-0.16014	-0.176755	0.0636519	-0.137391	0.0450444	-0.175316
SLC31A1	-0.493695	0.202145	0.0837428	-0.148948	-0.123552	0.0817047	0.498372	-0.0225259	0.098896	0.0761499	-0.225918	0.0341049	0.107351	0.565974	0.0880801	-0.166292	0.237994	0.241229	0.235662	0.107541	0.141797	-0.222437	0.0185465	0.0404089	0.304682	-0.051342	-0.0336926	-0.0470452	-0.158808	-0.268053	-0.0377591	0.151538	0.12316
StromalScore
ATP7A	-0.138145	-0.204913	0.155921	0.0119921	0.204633	0.158205	0.184868	0.0948867	0.181729	0.190039	-0.0837413	0.22224	0.117525	0.143503	0.186648	0.123389	0.162834	0.0160534	-0.19517	0.184527	0.154206	-0.209251	0.0476198	0.135094	-0.215274	-0.123501	0.150368	0.0135923	-0.113486	0.0160447	-0.0519696	0.0275461	-0.0417722
ATP7B	-0.243257	-0.137153	0.18969	-0.201934	-0.298584	-0.0442021	0.129505	-0.101638	-0.3372	0.198059	-0.105288	-0.0950574	-0.203368	-0.289536	-0.399484	-0.100154	-0.204444	-0.0454031	-0.28006	-0.119639	-0.0909079	-0.133147	-0.110402	-0.177435	-0.0338003	-0.179349	-0.218769	-0.157519	-0.12083	0.1904	-0.122901	-0.100752	-0.0190577
DLAT	-0.203043	-0.087131	-0.0973459	-0.204362	0.0486486	-0.0939874	0.114307	-0.202835	-0.263025	-0.0288238	0.0530594	-0.128108	-0.0786755	-0.249362	-0.0137139	0.0568696	-0.105256	-0.134051	-0.3131	-0.119767	0.156402	-0.227311	-0.0784478	-0.0530342	-0.303147	-0.0722646	-0.315745	-0.0463435	-0.269567	-0.147678	-0.210274	-0.0272044	-0.0187295
DLD	-0.189021	-0.201169	-0.191964	-0.114354	-0.179151	-0.197161	-0.0844551	-0.150811	-0.0167644	-0.139966	-0.0106643	-0.206813	-0.0639323	0.0144894	-0.0260369	0.114536	-0.10786	-0.28135	-0.324496	-0.117094	0.0522242	0.0174293	-0.0453329	-0.105672	-0.335922	-0.102113	-0.167553	-0.410624	-0.192879	-0.216885	-0.148002	-0.0669856	0.03188
FDX1	-0.430209	-0.0638941	0.048039	-0.0318552	0.042471	-0.161275	0.0300695	-0.143151	0.0410785	-0.00679593	0.225962	-0.218739	0.158858	-0.0890519	0.380828	0.132258	-0.00501885	-0.0199186	-0.0142743	-0.139437	-0.144442	0.140286	-0.0966329	0.0455337	0.204852	0.0482179	-0.338718	0.33604	-0.281723	-0.239339	-0.111907	-0.0931647	-0.187436
GLS	0.267502	0.299523	0.260128	0.142682	0.248134	0.0811051	0.109422	0.294607	0.104585	0.150524	0.00716783	-0.253374	-0.0452253	-0.256037	-0.131816	0.185431	0.36068	0.369053	-0.00312279	0.191494	0.326217	0.230368	0.380293	0.167456	-0.0977313	-0.0450882	-0.0142241	0.394822	0.221742	0.233727	0.0608758	-0.0498975	-0.157454
LIAS	-0.224586	-0.227424	-0.140184	-0.0830758	-0.14157	-0.257112	-0.350955	-0.121767	-0.106681	-0.207897	-0.323864	-0.195282	-0.297957	-0.247212	-0.342983	-0.175545	-0.189994	-0.222475	-0.163602	-0.0883462	-0.281567	-0.219283	-0.0319069	-0.331588	-0.300763	-0.246696	-0.172781	-0.503191	-0.343899	-0.294922	-0.180022	-0.133014	-0.463127
LIPT1	0.141188	-0.230961	0.0301893	-0.102717	0.17529	-0.0829252	-0.0295267	-0.0649499	-0.101728	-0.150082	-0.0260927	-0.0971575	-0.161454	-0.196532	-0.0140663	-0.0865278	-0.0458216	-0.20955	-0.383914	-0.353579	-0.00200121	-0.0967824	-0.272939	-0.100773	-0.229905	-0.0202393	0.00469314	-0.395164	-0.163617	-0.00887338	-0.110518	-0.300205	-0.0301219
MTF1	-0.166553	-0.0755975	0.0449184	-0.0150775	0.196396	0.217596	0.298415	-0.206905	-0.0613836	0.0099893	0.2566	0.28123	0.0821064	0.591921	0.430237	0.0814297	0.167777	0.109104	0.028124	0.0282159	0.314455	0.216195	0.0511235	-0.0583317	-0.00125138	0.140944	0.0922423	-0.10369	0.0253043	0.250548	-0.108564	-0.109023	0.151922
NLRP3	0.784226	0.757823	0.625517	0.661693	0.786873	0.710425	0.565567	0.578337	0.672013	0.520763	0.789642	0.513924	0.695454	0.449163	0.678831	0.70529	0.708109	0.779067	0.486636	0.679721	0.80023	0.48644	0.663055	0.629497	0.670322	0.669072	0.713413	0.702445	0.60603	0.674078	0.578809	0.478742	0.645312
PDHA1	0.205112	-0.123384	-0.297522	-0.170117	-0.359073	-0.38729	-0.110074	-0.267019	-0.443296	-0.299143	-0.038549	-0.518954	-0.167197	-0.482248	-0.442531	-0.000814211	-0.370128	-0.446978	-0.0921836	-0.154418	-0.261985	-0.00386143	-0.168008	-0.253594	-0.40693	-0.306262	-0.316461	0.140308	-0.38756	-0.367084	-0.198457	0.00922761	-0.0206282
PDHB	-0.0576923	-0.167799	-0.113671	-0.130801	0.141313	-0.128914	-0.0733825	-0.0436984	-0.0256908	-0.029114	-0.153453	0.0401169	-0.125878	-0.0106065	-0.300599	-0.191043	-0.216675	0.0778356	-0.400387	-0.205592	0.308267	-0.117143	-0.155788	-0.1601	-0.217453	-0.107277	-0.0583443	-0.346557	-0.187152	-0.314749	-0.223622	0.127751	-0.199039
SLC31A1	-0.357449	0.13698	0.0563844	-0.0982909	-0.134878	-0.028305	0.550043	-0.164891	0.162023	0.0962736	-0.11875	0.0626939	0.223611	0.634319	0.172723	0.0492335	0.218181	0.184983	0.423388	0.135138	0.266038	-0.166458	0.00456972	-0.0807894	0.283979	-0.0829499	-0.188083	0.0722606	-0.095262	0.279754	-0.0999201	0.089337	0.0604782
ESTIMATEScore
ATP7A	-0.1713	-0.268447	-0.0390986	-0.0935181	0.0530245	0.0655045	0.27551	0.0144899	0.124121	0.076746	-0.109309	0.0307984	-0.0326572	0.129244	0.209675	0.0741319	0.107413	-0.0339792	-0.224963	0.194095	0.106094	-0.191703	-0.00493218	0.0873777	-0.325674	-0.149555	0.120586	0.051673	-0.206073	-0.201823	-0.175502	-0.0480519	-0.0538678
ATP7B	-0.252045	-0.214297	-0.000997378	-0.36071	-0.288803	-0.104613	0.263895	-0.00227927	-0.414123	0.055133	-0.20896	-0.214143	-0.336359	-0.354862	-0.454844	-0.19351	-0.265959	-0.0878911	-0.33829	-0.216299	-0.108541	-0.173104	-0.164968	-0.218821	-0.20063	-0.280119	-0.220279	0.0992398	-0.291438	-0.189603	-0.177254	-0.159877	-0.0541725
DLAT	-0.177093	-0.0839167	-0.0573165	-0.298213	0.0275418	-0.082821	0.0805471	-0.17167	-0.30237	-0.0701081	0.00686189	-0.208986	-0.202611	-0.334733	-0.117491	0.00132368	-0.179155	-0.134275	-0.331836	-0.0800034	0.108843	-0.216254	-0.113156	-0.0891633	-0.27513	-0.098933	-0.278697	-0.27222	-0.262412	-0.292814	-0.229081	-0.0549556	0.0398969
DLD	-0.26592	-0.171922	-0.147219	-0.124776	-0.118662	-0.200446	-0.180091	-0.156544	-0.0414176	-0.185084	-0.10354	-0.205931	-0.0925551	-0.0706657	-0.110651	-0.0276213	-0.130121	-0.279068	-0.237832	-0.0813917	0.0637484	-0.011549	-0.0904751	-0.197041	-0.293383	-0.14679	-0.148718	-0.348163	-0.25593	-0.174263	-0.15345	-0.0778537	0.077895
FDX1	-0.472517	-0.0801376	0.187875	-0.0436398	0.0514801	-0.141705	-0.153713	-0.0373419	0.125058	0.0297739	0.244886	-0.237102	0.145172	-0.20175	0.444274	0.016558	0.0371742	0.0405041	0.117864	-0.0820532	-0.0898696	0.235228	-0.0467562	0.0106259	0.31746	0.0931472	-0.291507	0.30334	-0.328003	-0.122027	-0.0677486	0.00909091	-0.117323
GLS	0.277799	0.314654	0.299722	0.0336365	0.197941	-0.0166217	0.172601	0.259908	0.0436675	0.0120518	-0.0414336	-0.176227	-0.104993	-0.325758	-0.243246	0.150274	0.356628	0.345832	-0.171489	0.134625	0.299356	0.233796	0.312007	0.0356988	-0.11715	-0.0644707	-0.0451833	0.0880719	0.300471	0.13533	-0.0101013	0.0178401	-0.152602
LIAS	-0.2324	-0.23126	-0.155787	-0.0954342	-0.138224	-0.217858	-0.364307	-0.10154	-0.0471449	-0.12001	-0.333348	-0.213916	-0.294023	-0.260952	-0.287297	-0.209712	-0.148633	-0.168502	-0.119147	-0.101966	-0.198584	-0.210685	-0.0184766	-0.331511	-0.192269	-0.186248	-0.122444	-0.066084	-0.354908	-0.229369	-0.159112	-0.0861244	-0.484412
LIPT1	0.1352	-0.173342	0.0675189	-0.08438	0.210553	-0.0727125	0.130265	0.0129968	-0.0527052	-0.0706029	-0.0656906	-0.0271057	-0.14885	-0.284207	0.08924	-0.0351218	0.015295	-0.108502	-0.238568	-0.285021	0.0739109	-0.0844364	-0.200836	-0.0618256	-0.159323	0.00409327	0.0691417	0.099186	-0.20087	-0.161629	-0.0321483	-0.221463	0.0155415
MTF1	-0.246251	-0.030347	0.00313696	-0.018022	0.245817	0.232298	0.534086	-0.115763	-0.0767662	0.0187791	0.162107	0.139896	-0.0582543	0.626842	0.448538	0.0407221	0.139045	0.0949042	0.0883721	0.0788502	0.281429	0.11091	0.0339641	-0.0507436	0.0127558	0.158528	0.132147	0.0374927	-0.0514233	-0.0290557	-0.0887851	-0.0553657	0.202883
NLRP3	0.857303	0.84011	0.759546	0.783444	0.853282	0.757375	0.747286	0.732198	0.73884	0.656439	0.881556	0.651416	0.774775	0.536413	0.737151	0.764806	0.800837	0.843512	0.641643	0.797966	0.845048	0.514144	0.721411	0.700297	0.834381	0.739792	0.791017	0.817898	0.709712	0.44384	0.707569	0.67054	0.689803
PDHA1	0.307059	-0.0712924	-0.118065	-0.144931	-0.236808	-0.403605	-0.30254	-0.15417	-0.502994	-0.189523	-0.0102273	-0.48502	-0.114799	-0.471837	-0.460473	0.00961053	-0.32822	-0.400406	-0.0244257	-0.0712948	-0.174631	-0.0590219	-0.119139	-0.300999	-0.262528	-0.24815	-0.273876	-0.226372	-0.428287	-0.34436	-0.120696	-0.0319891	0.0303563
PDHB	-0.0601996	-0.182561	-0.177046	-0.142044	0.0383526	-0.130238	-0.253582	0.011656	-0.0446849	0.0846501	-0.282212	-0.046064	-0.146419	-0.131677	-0.310121	-0.1826	-0.229152	0.148565	-0.27706	-0.163136	0.289863	-0.105888	-0.179517	-0.199323	-0.138544	-0.0828865	-0.0653535	-0.301794	-0.199488	-0.104316	-0.188657	0.103896	-0.185466
SLC31A1	-0.448856	0.178827	0.0788153	-0.145779	-0.114543	0.0241527	0.646005	-0.108308	0.123306	0.0912757	-0.201879	0.0678999	0.158569	0.626755	0.123953	-0.0800811	0.252762	0.229319	0.355875	0.136462	0.202587	-0.205147	0.00947292	-0.0256217	0.320661	-0.06621	-0.123108	-0.00542745	-0.141635	-0.0550563	-0.0676397	0.12864	0.100023
P-value
ImmuneScore
ATP7A	0.128267	3.33461e-09	2.00211e-09	0.00355239	0.733107	0.41124	0.0883814	0.364423	0.365538	0.587821	0.407082	0.00552045	0.0253874	0.190177	5.74912e-07	0.62483	0.385237	0.138235	0.0600549	0.000739473	0.553338	0.0381373	0.159574	0.988135	3.70452e-09	0.000899622	0.18844	0.480344	3.07884e-08	0.00205827	2.66434e-08	0.586719	0.611007
ATP7B	0.0393747	5.20788e-08	4.72604e-06	1.02616e-15	0.0372628	0.000337359	0.0832352	0.209495	2.88804e-09	0.111175	0.0377714	2.07593e-08	1.97402e-11	3.07407e-06	0	3.85251e-06	1.14123e-11	0.0120898	0.0100577	1.37023e-07	0.197301	0.0098174	3.83396e-05	0.00159373	3.88382e-06	6.74726e-12	0.000899845	0.00264022	0	2.80668e-07	8.72033e-06	0.231853	0.576017
DLAT	0.0897851	0.174286	0.65521	4.10432e-08	0.895711	0.155695	0.962766	0.171056	4.56927e-05	0.0442876	0.925592	5.22381e-08	1.28161e-05	1.4897e-06	4.78166e-05	0.373292	3.51827e-07	0.00839969	0.013688	0.478542	0.485149	0.0113771	0.00157973	0.142285	0.00035444	0.0174584	0.000508476	0.000354766	2.33081e-07	0.000364842	9.14812e-07	0.499332	0.626931
DLD	0.00357032	0.0157803	0.00617137	0.0527209	0.711744	0.000152262	0.182437	0.079996	0.556168	9.55459e-05	0.243423	1.7772e-05	0.135958	0.132296	0.000325209	0.0123915	0.00220908	2.22554e-08	0.332202	0.545933	0.422542	0.39285	0.00651283	0.00081451	0.000398736	0.000638769	0.0565025	0.0150787	1.0781e-09	0.325733	0.00150358	0.303286	0.449075
FDX1	3.81961e-06	0.0832265	2.26359e-19	0.431118	0.537778	0.0268974	0.270168	0.199924	0.0255208	0.240922	0.0435248	1.07632e-06	0.0183556	0.00264004	0	0.216029	0.066028	0.0477894	0.133618	0.608495	0.671137	1.73924e-05	0.882391	0.613178	7.32449e-09	0.0246154	0.000305448	0.00831902	2.59165e-14	0.702594	0.498931	0.373673	0.463386
GLS	0.0286337	1.85391e-09	4.43854e-18	0.273839	0.413871	0.0124341	0.367209	0.0381904	0.878744	0.0080432	0.510733	0.032569	0.0235824	1.95855e-05	2.21547e-12	0.0616154	2.44371e-12	5.88296e-11	0.0172083	0.301113	0.00233898	0.00451892	5.00698e-06	0.21156	0.05467	0.0979174	0.202226	0.124891	1.42217e-14	0.982403	0.146281	0.813376	0.19983
LIAS	0.0562562	1.7951e-05	1.2532e-06	0.1463	0.500637	0.000930966	0.0386081	0.59119	0.964993	0.46845	0.00842161	8.12562e-06	2.24024e-06	0.00142009	2.73653e-08	3.27276e-05	0.0674491	0.0131728	0.938845	0.0603845	0.100986	0.00228553	0.747692	0.00030797	0.0678535	0.00433748	0.326151	0.00369856	1.33279e-13	0.38041	0.00497827	0.458022	2.25266e-05
LIPT1	0.343324	0.0581531	0.011842	0.300493	0.264725	0.211624	0.0862658	0.151395	0.995644	0.94044	0.357699	0.566548	0.0289655	0.000119375	0.000710126	0.962401	0.0805497	0.710059	0.530705	0.000555255	0.129733	0.278667	0.0189815	0.993678	0.0706477	0.769171	0.016976	1.49102e-06	2.43861e-06	0.0028351	0.701453	0.186476	0.851739
MTF1	0.00797557	0.589681	0.285018	0.688438	0.243076	1.59499e-06	0.000264696	0.787816	0.203476	0.388243	0.525598	0.766648	0.0155769	0	0	0.912849	0.0435674	0.0877941	0.258687	0.0432218	0.00290856	0.798789	0.743535	0.501403	0.837763	0.0012452	0.00329635	0.104452	0.0266961	0.00655951	0.154016	0.87186	0.0740498
NLRP3	0	0	0	0	9.85031e-08	0	1.10491e-06	0	0	0	0	0	0	0	0	0	0	0	0	0	0	0	0	0	0	0	0	0	0	0.529737	0	2.87466e-08	0
PDHA1	0.00176708	0.782859	0.196586	0.095581	0.345666	1.53008e-16	0.00693583	0.712205	0	0.180825	0.937713	0	0.275519	2.62174e-08	0	0.78308	7.57526e-08	6.16761e-13	0.642894	0.714825	0.289362	0.177754	0.067816	8.83093e-05	0.0156751	7.67222e-05	0.000701806	1.74702e-06	0	0.0272588	0.219843	0.654126	0.60999
PDHB	0.475216	0.000405566	4.06957e-10	0.0222902	0.852031	0.00824666	0.0356455	0.349735	0.614625	0.00128094	0.00427222	0.00613353	0.0215468	0.00785344	4.55454e-13	0.00209369	6.54683e-06	3.54978e-05	0.361781	0.0353344	0.00109484	0.277741	5.26055e-05	0.00839867	0.182781	0.147472	0.367688	0.0459193	6.14012e-05	0.491087	0.00127485	0.741049	0.119715
SLC31A1	5.09807e-06	3.79076e-05	0.00537762	0.00912194	0.471343	0.0764918	0.000372042	0.775783	0.201954	0.0883059	0.0705004	0.431023	0.0684262	0	0.0428952	0.00126499	3.63384e-08	5.05159e-08	0.0291611	0.0364127	0.0590766	0.00252566	0.679289	0.60377	5.37137e-07	0.266021	0.515222	0.55937	0.000322857	0.00329615	0.377545	0.264104	0.275811
StromalScore
ATP7A	0.224208	2.95089e-05	1.99366e-07	0.834414	0.230323	0.000577128	0.207765	0.229462	0.0185073	1.88111e-05	0.506271	2.22307e-07	0.0459594	0.0787933	1.60971e-05	0.0170175	0.000179681	0.719915	0.0718151	0.000311202	0.0399488	0.00453963	0.288273	0.0817519	0.000451005	0.00731835	0.00354381	0.866122	0.0103538	0.862323	0.224434	0.83996	0.712416
ATP7B	0.0309978	0.00538141	2.28905e-10	0.000388326	0.0772267	0.338331	0.379161	0.197891	8.87928e-06	8.12575e-06	0.402951	0.0279447	0.000516433	0.000328857	0	0.052987	2.38948e-06	0.310353	0.00920774	0.019865	0.227266	0.0723881	0.0136395	0.0219041	0.585047	9.32048e-05	2.01004e-05	0.0496284	0.00632201	0.0382088	0.00398045	0.458939	0.866526
DLAT	0.0727956	0.0776716	0.0012072	0.000329106	0.777573	0.0414947	0.437954	0.00973848	0.000595651	0.519231	0.673947	0.00301192	0.182175	0.00207345	0.752921	0.272499	0.0157699	0.00266141	0.0034639	0.0197323	0.0371778	0.00201662	0.0800016	0.495684	6.15389e-07	0.117276	4.97413e-10	0.565249	7.15907e-10	0.108924	7.23026e-07	0.841923	0.868805
DLD	0.0952328	4.13749e-05	1.38344e-10	0.045679	0.294595	1.6975e-05	0.567085	0.0554815	0.829066	0.00168344	0.932753	1.48111e-06	0.278518	0.85969	0.550031	0.0268151	0.0133541	1.73325e-10	0.00241116	0.0226614	0.488371	0.814676	0.312074	0.173934	2.85673e-08	0.0267278	0.00114238	1.33388e-07	1.19757e-05	0.017985	0.000515763	0.622874	0.778512
FDX1	8.8811e-05	0.196025	0.110641	0.578627	0.805302	0.000448771	0.838895	0.0692145	0.596674	0.879234	0.0704449	3.46007e-07	0.00685873	0.27654	0	0.0104982	0.908547	0.656379	0.896062	0.00658838	0.0544659	0.0582623	0.0309421	0.558643	0.000851286	0.29624	2.14624e-11	2.01152e-05	1.12237e-10	0.00889158	0.00877216	0.493587	0.095921
GLS	0.0174063	7.02273e-10	2.04119e-18	0.0125292	0.144217	0.0786826	0.457883	0.000151077	0.177109	0.00072487	0.954817	3.16288e-09	0.443514	0.0015557	0.00239975	0.000318736	6.43651e-18	1.72941e-18	0.977255	0.000181215	9.91693e-06	0.00174707	0	0.0306435	0.1138	0.328728	0.783569	4.26912e-07	4.53234e-07	0.0106646	0.154654	0.714271	0.162766
LIAS	0.0468031	3.39901e-06	2.99902e-06	0.147047	0.408697	1.70079e-08	0.0148842	0.122612	0.168552	2.77009e-06	0.00875738	5.59356e-06	2.80507e-07	0.00227102	5.85233e-16	0.000660958	1.19217e-05	5.24632e-07	0.132125	0.0858692	0.00014905	0.0029147	0.476866	1.34774e-05	7.58949e-07	6.45437e-08	0.000792074	1.46656e-11	1.68198e-15	0.00118163	2.31289e-05	0.32747	1.90381e-05
LIPT1	0.214092	2.37153e-06	0.316205	0.0727944	0.305258	0.0721858	0.841771	0.411168	0.189288	0.000751682	0.836219	0.024653	0.00599149	0.0157035	0.746785	0.0947314	0.294094	2.35421e-06	0.000291711	1.82779e-12	0.978839	0.192275	6.65868e-10	0.194839	0.000175707	0.661185	0.927794	4.16567e-07	0.000210354	0.923611	0.00965002	0.024951	0.790442
MTF1	0.142155	0.125952	0.135803	0.792794	0.249944	1.98287e-06	0.039789	0.00834659	0.428892	0.823271	0.0393612	4.26817e-11	0.163798	0	0	0.115894	0.000112956	0.01459	0.796792	0.583807	2.11029e-05	0.00334738	0.254234	0.453595	0.983879	0.00218757	0.074416	0.19747	0.56846	0.00611148	0.0110166	0.422742	0.178193
NLRP3	0	0	0	0	3.0603e-07	0	3.8647e-05	0	0	0	0	0	0	1.06266e-08	0	0	0	0	2.76033e-06	0	0	3.50751e-13	0	0	0	0	0	0	0	0	0	0.00022564	0
PDHA1	0.069879	0.0123447	1.99831e-24	0.00286419	0.0321383	0	0.455197	0.000618085	2.60934e-09	9.82599e-12	0.759946	0	0.00441274	5.39679e-10	0	0.987475	0	0	0.397859	0.00260013	0.000429562	0.958595	0.00016632	0.000976447	9.12034e-12	1.40263e-11	4.52818e-10	0.0806524	0	4.54356e-05	2.98072e-06	0.946205	0.855634
PDHB	0.612853	0.000646376	0.000155234	0.0221644	0.409556	0.00510575	0.619117	0.580477	0.740728	0.515032	0.221733	0.354274	0.0324807	0.897049	2.12038e-12	0.000207218	5.59554e-07	0.0817754	0.000151348	5.72358e-05	3.10202e-05	0.114222	0.000485223	0.0388527	0.000393406	0.0199125	0.259603	1.06378e-05	2.17412e-05	0.000520429	1.3224e-07	0.347104	0.0767968
SLC31A1	0.00130401	0.00544018	0.0611002	0.0860673	0.431385	0.539886	6.783e-05	0.0361108	0.0359805	0.0310645	0.345243	0.147536	0.000131172	0	6.6793e-05	0.342194	4.65207e-07	3.19666e-05	5.72844e-05	0.00847371	0.000347217	0.0244162	0.918868	0.298996	3.15955e-06	0.0721008	0.000255515	0.369616	0.0315146	0.00213371	0.0193383	0.511573	0.593396
ESTIMATEScore
ATP7A	0.131014	3.67937e-08	0.194209	0.102494	0.758095	0.155743	0.0583506	0.854645	0.108891	0.0858378	0.385147	0.477041	0.580112	0.113676	1.21018e-06	0.152422	0.0137438	0.447794	0.0375038	0.000147369	0.158557	0.00942067	0.912457	0.261215	7.74973e-08	0.00114493	0.0195467	0.521354	2.83578e-06	0.0278862	3.71111e-05	0.724416	0.634442
ATP7B	0.025288	1.23149e-05	0.973589	1.05709e-10	0.0877997	0.0232116	0.070148	0.977024	3.26254e-08	0.217446	0.0948236	6.11925e-07	5.60386e-09	8.95466e-06	0	0.000170824	6.71545e-10	0.0493041	0.00152774	2.2624e-05	0.149131	0.0192117	0.000218607	0.00457168	0.0010919	7.26034e-10	1.75661e-05	0.217478	2.39148e-11	0.0390364	3.09373e-05	0.238479	0.632524
DLAT	0.118334	0.0893015	0.0569401	1.21756e-07	0.873234	0.0725454	0.585215	0.0290494	7.33104e-05	0.116669	0.95675	1.14336e-06	0.00054229	2.95831e-05	0.00685226	0.979638	3.69218e-05	0.00261747	0.001896	0.119949	0.147998	0.00333864	0.0114564	0.251567	6.47136e-06	0.0318561	4.63862e-08	0.000612424	2.04409e-09	0.00128516	6.40263e-08	0.686723	0.7248
DLD	0.0181012	0.000472042	9.23846e-07	0.0291454	0.489188	1.21899e-05	0.219911	0.0467496	0.593645	3.10733e-05	0.410841	1.64399e-06	0.116379	0.38815	0.010904	0.59423	0.00280936	2.45484e-10	0.0276768	0.113641	0.397541	0.876579	0.0433971	0.010805	1.43646e-06	0.00141471	0.003928	9.63307e-06	5.15245e-09	0.0581233	0.000316531	0.567471	0.491437
FDX1	1.40199e-05	0.104721	3.40625e-10	0.446667	0.764953	0.00206875	0.295903	0.636753	0.106231	0.50555	0.049527	3.1372e-08	0.0135602	0.0131057	0	0.749489	0.394733	0.365493	0.279204	0.110728	0.232635	0.00138552	0.297113	0.891488	1.68143e-07	0.0433557	1.03765e-08	0.000127197	3.98864e-14	0.18589	0.11314	0.947004	0.299341
GLS	0.0134223	8.57264e-11	3.03344e-25	0.557567	0.246182	0.718899	0.239942	0.000868909	0.573729	0.78758	0.742576	4.26944e-05	0.0747502	4.91646e-05	1.62046e-08	0.00360954	2.48183e-17	2.03474e-15	0.114295	0.00872796	5.32547e-05	0.00148415	1.30765e-12	0.646622	0.0578189	0.162384	0.382768	0.273938	5.38159e-12	0.1421	0.813427	0.896022	0.176241
LIAS	0.0395223	2.29998e-06	2.04281e-07	0.0956234	0.419954	1.92624e-06	0.0113092	0.198329	0.543582	0.00713428	0.00689894	6.2916e-07	4.06625e-07	0.00125323	2.03291e-11	4.53019e-05	0.000634668	0.000154246	0.273975	0.0473257	0.00796479	0.00426607	0.680431	1.35429e-05	0.00176252	4.90844e-05	0.0177339	0.412006	1.39051e-16	0.0122494	0.000187297	0.526923	6.98773e-06
LIPT1	0.234316	0.000422915	0.0248849	0.140787	0.216891	0.115017	0.376351	0.869484	0.497064	0.114106	0.602308	0.531454	0.0113487	0.000426505	0.0402209	0.49813	0.726274	0.0151462	0.0271883	1.88029e-08	0.326517	0.255512	6.42793e-06	0.42697	0.00971516	0.929375	0.181449	0.217728	5.06097e-06	0.0790962	0.452503	0.100917	0.890999
MTF1	0.0289409	0.539393	0.917067	0.753527	0.148093	3.71192e-07	0.000117891	0.142273	0.322303	0.674572	0.196521	0.00118921	0.323505	0	0	0.43215	0.00140193	0.0337252	0.417718	0.125395	0.000150209	0.134901	0.448908	0.514504	0.836773	0.000562158	0.0104602	0.641812	0.246275	0.753437	0.0377591	0.684507	0.0711831
NLRP3	0	0	0	0	2.59279e-08	0	6.06802e-09	0	0	0	0	0	0	0	0	0	0	0	0	0	0	0	0	0	0	0	0	0	0	5.72626e-07	0	4.80394e-08	0
PDHA1	0.00609934	0.149036	8.51081e-05	0.0111952	0.163898	0	0.0370318	0.050215	0	1.98329e-05	0.935508	0	0.0512679	1.46746e-09	0	0.852972	1.51041e-14	0	0.823053	0.165938	0.0198374	0.427042	0.00774822	8.33008e-05	1.72483e-05	5.37689e-08	7.99867e-08	0.00456902	0	0.000137749	0.00468735	0.814544	0.788848
PDHB	0.597478	0.000203027	3.36871e-09	0.0129326	0.823923	0.00466607	0.0821542	0.882848	0.564828	0.0580725	0.0230638	0.287438	0.0127712	0.106992	3.89606e-13	0.000394255	1.16591e-07	0.000861297	0.0100104	0.00145674	9.29832e-05	0.153565	5.66279e-05	0.00991059	0.0247119	0.0723193	0.206599	0.000138094	5.8882e-06	0.25849	9.07516e-06	0.444982	0.0995104
SLC31A1	4.04708e-05	0.000274462	0.00881065	0.0107255	0.504484	0.600947	1.41419e-06	0.169925	0.111247	0.0409595	0.106753	0.116704	0.00696204	0	0.00432392	0.122071	4.68125e-09	2.28394e-07	0.00082928	0.00784727	0.00677111	0.00541237	0.832764	0.742153	1.24655e-07	0.15133	0.0171231	0.94634	0.00135466	0.551526	0.113721	0.343739	0.376606
