# Supplementary material for: Regulation, genomics, and clinical characteristics of cuproptosis regulators in pan-cancer
Source: Front Oncol. 2022 Oct 27;12:934076. doi: 10.3389/fonc.2022.934076 (PMC9647015; doi:10.3389/fonc.2022.934076)
Supplement: Supplementary Table 5 — Association between the expression of cuproptosis-related genes and the infiltration levels of B cells, CD8+ T cells, CD4+ T cells, macrophages, neutrophils and dendritic cells in pan-cancer. [file Table_5.xlsx]

## Sheet: Cor-P value
Table-S5 Association between the expression of cuproptosis-related genes and the infiltration levels of B cells, CD8+ T cells, CD4+ T cells, macrophages, neutrophils and dendritic cells in pan-cancer
CancerType	ACC	BLCA	BRCA	CESC	CHOL	COAD	DLBC	ESCA	GBM	HNSC	KICH	KIRC	KIRP	LGG	LIHC	LUAD	LUSC	MESO	OV	PAAD	PCPG	PRAD	READ	SARC	SKCM	STAD	TGCT	THCA	THYM	UCEC	UCS	UVM
Correlation coefficient
B cell
ATP7A	0.321035	0.207745	0.0422954	0.106946	0.449739	0.222497	0.307673	0.118818	-0.0407587	0.202544	0.500869	0.238536	0.124288	0.409161	0.310896	0.19138	0.0731805	-0.0147925	0.114706	0.361722	0.119536	0.408513	0.271883	-0.00747534	0.0749486	0.196156	0.24302	0.538515	0.0784682	-0.104669	-0.0564887	0.417886
ATP7B	0.245444	0.223741	-0.0252912	-0.00482378	-0.0492202	-0.074781	0.256442	0.198931	-0.124362	0.128433	0.218069	0.119066	-0.18851	-0.328309	0.0333404	0.0100848	0.0798794	-0.0262999	-0.117589	0.209961	0.0116564	0.217066	0.126398	-0.0895911	-0.0499587	0.15031	0.278382	0.191433	0.0860725	-0.0583125	-0.099069	0.124757
DLAT	0.397135	0.0983917	0.213105	-0.0882941	0.247969	0.188445	0.333996	0.0994416	0.00767345	-0.0142521	0.618644	0.223	-0.0633752	0.13359	0.183653	-0.13224	0.0516852	0.228232	0.133074	0.352145	0.301303	0.417381	0.166647	0.0333334	0.026819	-0.0419254	-0.154058	0.349034	0.202335	-0.123422	0.0303264	0.317783
DLD	0.160507	0.181373	0.144671	0.0931578	0.0860609	0.21434	0.224007	0.13879	0.0675277	0.0395716	0.465037	0.269995	-0.135694	0.0460894	0.0618065	-0.149614	-0.0668133	0.221791	0.0666262	0.377983	0.356066	0.360495	0.219703	0.0209714	0.034977	0.0340907	0.049405	0.277104	0.132522	-0.111033	-0.0244267	0.399127
FDX1	0.0469434	0.207606	0.203581	0.00897453	0.142196	0.194817	-0.230955	0.198305	0.0891394	0.0857194	0.553962	0.141785	0.0999447	0.369164	-0.133382	0.115706	0.158412	0.0878043	0.0621181	0.263241	0.316698	0.188361	0.0703053	0.110446	0.0599297	0.0953967	-0.0659781	0.0478512	0.310152	0.0270172	-0.0672159	0.333734
GLS	0.505969	-0.0148958	0.159321	0.0148332	0.297392	0.051318	0.459479	0.0488445	0.0059632	0.0318705	0.53991	0.300675	0.0787648	-0.0371682	0.210037	0.0926473	0.0877233	0.221081	-6.49e-05	0.307075	0.312365	0.482024	0.100689	0.148782	0.067013	0.12739	-0.110744	0.554804	0.221612	-0.0460984	0.0716348	0.413482
LIAS	-0.0333267	-0.0250672	-0.120426	0.0398968	-0.228585	0.123206	0.33588	0.160443	0.0391408	0.0582503	0.391562	0.0307246	-0.277782	-0.124939	-0.045172	-0.109044	-0.045812	0.128217	0.0876994	0.254669	0.167334	0.253572	-0.03979	-0.0233698	0.0343081	0.0162075	0.231387	0.0752538	-0.226318	-0.0859832	-0.0293027	0.488198
LIPT1	0.449514	0.224251	0.0193344	0.186479	0.392788	0.225088	0.472006	0.445677	0.161973	0.155998	0.305939	0.186387	-0.111808	0.09258	0.233173	0.19046	0.187746	0.111725	0.126584	0.304842	0.168917	0.110869	0.220655	0.011132	0.110411	0.0966985	0.251921	0.214341	-0.217955	0.0618387	0.0510905	0.34292
MTF1	0.35711	0.0802217	0.0879055	-0.0292749	0.494864	0.282934	0.0649317	-0.0998096	-0.0444755	0.0218997	0.465733	0.26661	0.0804316	0.573654	0.215633	0.162826	-0.0198149	0.44912	0.280727	0.395538	0.315987	0.422861	0.271091	0.119874	0.166496	0.0570564	0.215423	0.584064	0.0407354	-0.0258231	0.113247	0.246073
NLRP3	0.316516	-0.0884538	0.341478	0.261234	0.666329	0.131573	0.14841	0.246019	0.179707	0.20491	0.514364	0.381476	0.489874	0.581497	0.499729	0.382505	0.322828	0.214524	0.213154	0.364506	-0.0603186	0.565616	0.251109	0.286434	0.23544	-0.159636	0.0576946	0.552988	-0.129963	0.480452	0.227104	-0.0452198
PDHA1	0.0700031	-0.0171567	0.165744	0.0349343	-0.0988054	0.00398336	-0.227275	0.210736	-0.147454	0.0934937	0.469975	0.0811818	-0.178944	-0.219114	0.177744	0.0782113	-0.186469	0.0418473	0.189242	0.163646	0.0867569	0.342951	0.0151449	0.101045	-0.0452104	-0.0700501	-0.310737	-0.0825597	-0.128647	-0.0463379	-0.171143	0.323157
PDHB	0.313472	0.153343	-0.0281293	0.0173141	0.208213	0.12199	0.619784	0.205047	0.0919843	0.27693	0.278196	0.114961	-0.199017	-0.0534052	0.0360615	-0.147077	0.131134	0.0464441	0.106636	0.193669	0.33051	0.260966	0.202793	0.142478	0.0781635	-0.0375868	0.0146346	0.182817	0.517538	-0.0944246	-0.172247	0.189203
SLC31A1	0.257771	0.0842396	0.186293	0.010097	0.104161	0.257235	0.108913	0.0932234	0.0377542	-0.015951	0.432202	0.359967	0.234982	0.32451	-0.0946612	0.138961	0.0998894	0.185214	0.0853619	0.314826	0.0155143	0.306036	0.128311	0.135377	0.0233564	-0.06356	0.0574553	0.318067	-0.0766796	-0.0385487	0.191944	0.184212
CD8+ T Cell
ATP7A	0.358086	0.0873727	0.356902	-0.0724748	0.181843	0.229801	-0.195974	0.0618214	-0.00339147	0.126713	0.493515	0.253032	0.17799	0.374428	0.271308	0.258496	0.0967932	0.0892021	0.0797859	0.626765	-0.0464483	0.657981	0.5046	0.0937151	0.263236	0.0561977	0.276294	-0.495397	-0.0189509	0.365066	0.0122546	0.24096
ATP7B	0.273631	-0.0923731	0.0772414	-0.068822	-0.156025	-0.0774225	-0.330993	0.0790228	0.116577	0.0322839	0.403252	0.0446577	-0.177592	-0.0534463	-0.0643235	-0.114101	0.00228828	-0.125515	-0.169805	0.12124	0.0379433	0.347098	0.00549952	-0.0355745	-0.018573	-0.189795	0.252456	-0.446155	-0.0678386	0.0281298	0.208866	0.0480549
DLAT	-0.031293	0.301862	0.284113	-0.0448935	0.137741	0.271184	-0.047321	-0.0120814	0.111517	-0.0133722	0.653437	0.0539248	0.0409945	0.56347	0.129652	0.120645	0.0108616	0.158856	0.0156198	0.589277	-0.0115555	0.501646	0.366315	0.169409	0.253938	-0.124402	0.121973	-0.441046	0.121254	0.356633	0.314883	0.412018
DLD	0.0871458	0.163511	0.239546	0.0126643	-0.14698	0.225193	-0.446713	-0.015902	0.122715	0.0339772	0.522162	-0.0144183	0.0179106	0.436074	0.0537554	0.157337	-0.0571412	0.125585	0.0985653	0.526865	0.243331	0.487497	0.391676	0.123954	0.184406	-0.103347	0.224032	-0.336799	0.147601	0.246107	0.154733	0.382529
FDX1	-0.440933	0.0162416	0.257583	0.0276727	0.0524114	0.106518	0.00898261	0.152209	-0.00934117	0.0615873	0.465716	0.0799543	0.252251	0.278932	-0.113037	0.15053	0.0859567	-0.00467579	-0.0112905	0.434222	-0.067312	0.326444	0.204787	0.117428	0.313408	-0.143584	-0.160232	-0.299096	0.290985	0.21879	0.193869	0.191824
GLS	0.361063	0.414735	0.384184	-0.110907	0.242978	0.243716	-0.394919	0.115449	0.113636	-0.108695	0.669228	0.00169454	0.109658	0.330341	0.194798	0.199216	0.165198	0.201678	0.121113	0.457992	0.169617	0.521071	0.402101	0.272839	0.333587	-0.0856061	0.0200256	-0.218537	0.0692407	0.245463	0.234116	0.324125
LIAS	0.0559346	-0.0240468	0.0626224	-0.0411705	0.063576	0.205296	-0.0271195	0.0284033	0.201711	-0.0342029	0.608321	0.0988621	-0.202934	0.0649944	0.0246119	0.0664739	-0.0539167	-0.0388161	0.188198	0.219691	0.0682769	0.244502	0.284911	-0.0858447	0.248747	-0.0530544	0.219378	-0.296549	-0.0633725	0.206441	0.0722973	0.173654
LIPT1	0.227598	-0.0908961	0.258145	0.150276	0.292285	0.23255	-0.123192	0.216607	0.129039	0.104757	0.603249	0.189931	-0.0734656	0.0789338	0.27637	0.200967	0.189398	-0.00219596	0.165902	0.393372	-0.0202522	0.307207	0.37357	0.103598	0.337097	0.179196	0.235018	-0.220379	-0.158053	0.179081	0.0624793	0.22587
MTF1	0.246122	0.24494	0.325445	-0.000489326	0.109367	0.420463	-0.256849	-0.0415365	-0.0390012	0.0681191	0.705754	0.275099	0.0812767	0.368686	0.228442	0.193713	-0.0112829	0.283156	0.209728	0.623265	0.447499	0.67396	0.403259	0.181313	0.360592	0.014905	0.404402	-0.410704	-0.076378	0.21028	0.281444	0.269893
NLRP3	0.365486	0.398085	0.520972	0.318636	0.469038	0.379851	0.14743	0.144325	-0.288304	0.373412	0.19458	0.320027	0.419922	0.148793	0.49901	0.408225	0.530273	0.0218284	0.370316	0.512858	0.0783591	0.526067	0.261118	0.369223	0.487618	0.458705	-0.0413679	0.219831	-0.255711	0.165488	-0.0128989	0.158879
PDHA1	0.2197	0.238074	0.0818921	-0.114551	-0.212116	-0.168585	-0.256226	0.0121234	-0.02304	0.0778282	0.430468	-0.183272	-0.0189336	0.086884	0.173418	-0.0871113	-0.212354	0.030409	0.0258765	0.203152	0.305668	0.284455	-0.0292736	-0.00156447	0.15888	-0.164056	-0.224996	-0.239196	0.0125329	-0.070755	-0.0886309	0.33941
PDHB	-0.0372479	0.0472274	0.0491637	0.0521046	0.270955	0.183674	-0.0162704	-0.0564957	0.235991	0.219276	0.456097	0.125555	-0.00961212	0.21877	0.0492276	-0.0470606	0.158605	0.0647897	0.198623	0.529178	0.0306089	0.388085	0.249046	0.105535	0.244711	-0.0921356	0.160442	-0.257666	0.394067	0.240304	0.0826514	0.0119509
SLC31A1	-0.194006	0.311612	0.34088	-0.00148934	-0.193036	0.338691	0.0713713	-0.00577093	-0.112734	0.0349263	0.408713	0.165617	0.386356	0.503888	-0.0249462	0.283816	0.286933	0.207145	0.0111761	0.584259	0.0419194	0.561913	0.38021	0.150844	0.124267	-0.0473959	0.200256	-0.318405	-0.172181	0.373541	0.041997	0.363007
CD4+ T Cell
ATP7A	0.150524	-0.0799794	0.0797903	0.296217	0.396031	0.41222	0.288769	-0.0850768	0.0994671	0.342889	-0.261158	0.326761	-0.00425429	0.329086	0.483877	0.172961	0.128284	-0.310312	0.0411899	-0.16874	-0.0399624	0.0169076	0.0267859	-0.307757	0.156536	0.240594	0.225076	0.561489	-0.201856	-0.185869	-0.12592	-0.250919
ATP7B	0.220796	-0.145904	0.0672306	-0.0783694	-0.103423	0.18757	0.0919237	0.0997081	-0.0498888	0.20295	0.0196702	0.143113	-0.143782	-0.340215	0.141621	0.0826838	0.241951	-0.252438	-0.0435998	0.0878595	0.0297999	-0.062986	0.0915117	-0.198011	0.0172901	0.0341978	0.212271	0.348268	-0.297832	0.00440182	-0.266976	-0.00676624
DLAT	0.0576705	-0.110891	0.104328	-0.0252862	0.109752	0.145175	-0.0548409	-0.0719186	0.0524617	0.238802	-0.280087	0.0439956	-0.227237	-0.164134	0.229868	-0.108805	-0.0237738	-0.236631	-0.0517475	-0.11073	-0.0640909	0.0441546	-0.127672	-0.265253	0.0679025	-0.127234	-0.416487	0.417041	-0.297737	-0.20865	-0.31972	-0.36102
DLD	0.253594	-0.0765608	0.0861642	0.0697363	0.0700049	0.10126	0.0636235	-0.0629766	0.153816	0.222452	-0.268623	-0.0204103	-0.0883781	-0.200411	0.138705	-0.0820712	-0.13119	-0.205383	-0.0119401	-0.0311887	-0.0374908	-0.00398658	-0.0729725	-0.319541	0.000464162	0.00903563	-0.308284	0.210499	-0.284489	-0.183505	-0.15411	-0.322191
FDX1	0.154466	-0.154116	0.108262	-0.0543536	-0.0739922	-0.0312498	-0.14247	0.0143569	0.039719	0.179623	-0.11448	-0.0906079	-0.126158	0.365447	0.0931694	-0.0116412	-0.0420356	-0.0741528	-0.0789836	-0.0885065	-0.167451	0.0274347	-0.106687	0.0957905	0.0411238	-0.117772	0.102053	0.0535919	0.172266	-0.122575	-0.216461	-0.206824
GLS	0.207038	0.0930425	0.258628	0.0433785	0.362563	0.180079	0.0924603	0.0330501	0.00320337	0.196044	-0.278918	0.0936972	-0.198222	-0.290267	0.487195	0.233056	0.227917	-0.306211	0.0400708	0.171479	0.0829253	0.212179	0.0321123	-0.266494	0.0537358	0.188076	0.0373118	0.620955	-0.1002	-0.0401058	-0.250367	-0.272399
LIAS	0.204569	-0.0581988	0.0443708	0.109038	0.056675	-0.0539341	0.116911	-0.0355114	0.0334626	0.118031	-0.128778	0.0510895	-0.172477	-0.179911	0.0395933	-0.117695	-0.0413162	-0.0250369	0.0208719	0.0179024	0.0521038	0.13678	-0.308238	-0.173654	0.0508616	-0.0100137	0.0167731	0.00704237	-0.443538	-0.150285	-0.112743	-0.333613
LIPT1	0.330657	0.0804312	0.15104	0.163958	0.491679	0.0648341	0.343538	0.126889	0.0317829	0.277719	-0.0050006	0.0859574	0.117658	0.153902	0.291314	0.0446981	-0.0715219	0.00798872	-0.0141051	0.0722807	0.0552934	-0.0431318	-0.0641116	0.0375449	0.204124	0.110594	0.275689	0.10983	-0.470798	0.0532299	-0.0350644	-0.209853
MTF1	0.239674	0.100014	0.223974	0.168409	0.401812	0.506496	0.44579	-0.114388	0.248805	0.289704	-0.114038	0.467365	0.0382141	0.465725	0.36109	0.293909	0.3432	-0.0984818	0.0161755	0.0275032	0.070667	0.0602294	0.14737	-0.229525	0.208689	0.193598	0.0418295	0.619073	-0.306945	-0.0326851	-0.168809	-0.124216
NLRP3	0.398919	0.318862	0.606783	0.44352	0.608405	0.437826	0.418791	0.313485	0.243209	0.527057	0.248428	0.498382	0.512935	0.741838	0.516129	0.493572	0.471466	0.200802	0.313545	0.341772	0.31069	0.515049	0.247028	0.491877	0.337472	0.319105	0.488936	0.366706	-0.324151	0.463816	0.508874	0.0546409
PDHA1	0.0961435	-0.0709028	0.0596006	0.139353	-0.0215263	0.0286319	0.0208267	0.106908	0.102752	0.141332	0.0176778	-0.0729841	-0.270708	-0.436935	0.150996	0.0893961	0.0244897	0.00474444	0.0294068	0.0887868	-0.0618647	0.163145	-0.0826838	-0.19817	0.0142352	-0.0915416	-0.294403	-0.212344	-0.42134	-0.0356	-0.0536339	-0.26901
PDHB	0.158134	-0.108147	-0.000654657	-0.000807842	-0.0207514	0.0487517	-0.0174101	0.153828	0.0649457	0.302931	-0.253126	0.0966608	-0.184766	-0.282751	0.121378	-0.187711	0.10063	-0.314824	0.00209984	0.126541	-0.0364562	0.0216227	-0.132887	-0.180259	0.0979618	0.0380509	-0.298449	0.0623085	0.257074	-0.196221	-0.0616868	-0.128703
SLC31A1	0.199499	-0.0530079	0.103377	0.0470028	-0.151905	0.0821733	0.0571326	0.00278746	-0.000451269	0.320095	-0.318931	0.130257	-0.126936	0.0959889	0.0197883	0.0379005	0.00585384	0.0963346	-0.0325706	-0.140269	-0.0864153	0.0776609	-0.174372	-0.0611402	-0.0727971	-0.138177	-0.0625118	0.408566	-0.558914	-0.23444	0.00748634	-0.288519
Macrophage
ATP7A	0.251926	0.269396	0.310191	0.0226368	0.292621	0.427711	0.172716	0.147984	0.167717	0.221623	0.335393	0.481277	0.0962392	0.415721	0.515643	0.262369	0.2186	0.215383	0.196214	0.473792	0.175934	0.402713	0.380779	-0.0997181	0.153587	0.248178	0.227719	0.560676	-0.0692578	0.0824475	0.269722	-0.0812136
ATP7B	0.280141	0.0942041	0.183041	0.0653759	0.0111331	0.0722665	0.264072	0.0880326	0.0176882	0.170086	0.261191	0.118275	0.059644	-0.200098	0.00934038	0.0310414	0.200452	0.100843	0.0828676	0.126026	0.100008	0.152558	0.0814227	-0.137227	0.0509442	-0.177726	0.130542	0.337756	0.0278822	-0.0257959	0.262151	0.0196228
DLAT	0.201819	0.171791	0.194662	-0.0648327	0.409623	0.187728	-0.045468	0.0511461	0.158896	0.0700965	0.499467	0.335672	0.201883	0.0523722	0.30378	0.0761375	0.0919792	0.138897	0.011388	0.48225	0.190377	0.279561	0.0427759	-0.132283	0.249346	-0.188859	-0.163384	0.487939	0.0910582	0.0428809	0.121964	-0.184307
DLD	0.0567761	0.113411	0.152491	0.0900752	0.152184	0.192589	0.157349	0.0779222	0.187517	0.108342	0.293547	0.285055	0.379902	0.0212337	0.254779	0.031565	-0.109689	0.253822	0.230197	0.47441	0.422856	0.285701	0.164696	-0.106259	0.10763	-0.0177647	-0.0966942	0.421106	0.0404999	0.080562	0.287414	-0.190618
FDX1	-0.200196	0.175568	0.179706	0.149042	0.229054	0.150132	-0.261197	0.13461	0.171965	0.169554	0.349395	0.112442	0.302618	0.453567	-0.0648863	0.0996133	0.101173	0.294644	0.0922557	0.232874	0.100319	0.107758	0.155012	0.124636	0.222605	-0.221173	0.079266	0.107301	0.269211	0.138732	0.178348	-0.0676726
GLS	0.477373	0.124476	0.284781	-0.0917565	0.366885	0.345621	0.162478	0.243471	0.0975704	0.109062	0.516203	0.203953	0.113575	-0.182222	0.499254	0.261935	0.227193	0.122513	0.206755	0.605842	0.420723	0.392351	0.381962	-0.166799	0.20316	0.0766523	0.145713	0.561545	0.0655824	-0.0126225	0.163863	-0.145973
LIAS	0.11305	-0.0601792	0.0861706	0.0653806	-0.343857	0.0250774	0.122281	0.0667695	0.175213	0.0559661	0.37549	0.205861	-0.00176673	-0.0683526	0.110235	-0.0948835	0.022752	0.0502958	0.0938679	0.132293	0.272098	0.26814	-0.0481799	-0.221031	0.101091	-0.0481246	-0.0664875	0.1368	-0.245597	0.0921904	0.0771719	-0.235986
LIPT1	0.390161	-0.0530677	0.133043	0.128505	0.257788	0.148591	-0.0198532	0.286967	0.177114	0.196034	0.46629	0.205835	-0.0783324	0.239064	0.330516	0.0354292	0.0208251	0.0401419	0.0936626	0.297852	0.195787	0.109859	0.183814	-0.16043	0.282883	0.201811	0.120594	0.107548	-0.177831	0.147601	-0.0302547	-0.0309415
MTF1	0.18024	0.0899548	0.26821	-0.0976164	0.528467	0.383914	-0.229268	-0.208558	0.0864363	0.0273602	0.566541	0.479583	0.11649	0.516878	0.364644	0.224333	0.217946	0.207989	0.155862	0.620407	0.437931	0.429089	0.115267	0.0262014	0.32618	0.1284	0.195325	0.656845	-0.0180637	0.0827102	0.332695	-0.0687763
NLRP3	0.702362	0.304608	0.547232	0.331447	0.698552	0.549465	-0.163724	0.461283	0.152936	0.49537	0.479961	0.759585	0.487932	0.637711	0.691795	0.633377	0.650066	0.361287	0.315027	0.718921	0.449024	0.615467	0.324845	0.682426	0.573452	0.581646	0.515923	0.555071	-0.130269	0.477026	0.34028	0.112893
PDHA1	0.212317	-0.0115896	-0.0728198	-0.0101647	0.0232725	-0.0646682	0.119599	0.0677837	0.0461865	0.0360384	0.164587	0.0567055	0.287186	-0.288778	0.333078	-0.14958	-0.198813	0.294797	0.0161765	0.234872	0.182259	0.176433	-0.132943	-0.15468	0.0910189	-0.206782	-0.183187	-0.0443122	-0.268538	-0.015269	-0.0691539	-0.115979
PDHB	0.274389	0.157291	0.132697	0.0359387	0.115995	0.155646	-0.0166476	0.209934	0.236746	0.253539	0.234462	0.196765	0.211697	-0.169077	0.181802	-0.0467976	0.139613	-0.0348403	0.196619	0.628765	0.150406	0.261152	0.0624155	-0.186149	0.161701	0.10296	-0.143043	0.168519	0.388532	0.0341418	0.287027	-0.0481167
SLC31A1	-0.0816364	0.204814	0.2405	0.0281197	0.00654911	0.190606	-0.423894	0.0464184	0.130184	0.196751	0.316228	0.489886	0.353177	0.277823	-0.00657786	0.246791	0.26807	0.347824	0.171565	0.523672	0.0612329	0.368985	-0.0089122	0.270034	-0.0778119	-0.169598	0.144351	0.522891	-0.0528196	0.102698	0.37084	-0.245354
Neutrophil
ATP7A	0.19708	0.0753483	0.178	0.0465641	0.485846	0.271533	0.387302	-0.0647565	0.233682	0.0947761	-0.034059	0.465111	0.223432	0.347867	0.558874	0.21721	0.100627	0.247726	0.116756	0.377919	0.222437	0.37789	0.365723	0.113434	0.340617	0.0980485	0.229488	0.235328	0.392417	0.285725	0.192469	0.302494
ATP7B	0.211309	-0.0813815	0.0133461	-0.150047	0.0887591	-0.0269716	0.175166	-0.0163135	0.0805158	0.00141099	0.123781	0.156388	-0.0766562	-0.29646	0.0233132	-0.00153135	1.15e-05	0.0242724	-0.162121	0.0418037	0.127295	0.178309	-0.142314	-0.0595014	0.0390964	-0.226181	0.264262	0.0418698	0.217661	0.160085	0.162809	0.385363
DLAT	0.169511	0.176634	0.264912	-0.0474125	0.494651	0.257459	0.201864	-0.0678453	0.157472	0.122356	0.0390328	0.220494	-0.0878875	0.115597	0.381947	0.103259	0.00524738	-0.0489467	0.085526	0.408879	0.177075	0.32756	0.289501	0.0145171	0.375812	-0.107324	-0.206589	0.156547	0.278428	0.34282	0.0866146	0.0705717
DLD	-0.0268047	0.187542	0.188679	-0.0384474	0.227692	0.124046	0.346133	-0.11151	0.12362	0.0393294	0.173241	0.181868	-0.0243513	0.0550904	0.342576	0.173396	-0.102939	-0.0757883	0.178302	0.295693	0.331539	0.304216	0.353588	0.0359517	0.27651	-0.0389857	-0.222567	0.0431889	0.353344	0.349013	-0.134887	0.00916576
FDX1	-0.26916	-0.012588	0.253349	-0.0493345	0.193272	0.0470302	0.369718	0.0233686	0.199797	0.0749313	0.213707	0.0509379	-0.051544	0.493335	-0.0188674	0.119838	0.0163274	0.113479	0.0478062	0.190057	0.202715	0.241809	0.161199	0.133476	0.405688	-0.228356	0.193536	-0.13534	0.0927269	0.259849	0.236556	0.206779
GLS	0.487579	0.406617	0.417544	0.0287313	0.466453	0.17572	0.277634	-0.0181454	0.17873	0.0692456	0.0654419	0.211357	-0.0824952	0.0187425	0.463408	0.30789	0.345309	-0.0299257	0.129195	0.432094	0.382629	0.45964	0.305053	-0.0623181	0.449758	-0.0490663	0.201973	0.607088	0.487628	0.451986	0.16242	0.271798
LIAS	-0.0800122	-0.0698224	-0.0377928	-0.0645972	-0.195386	-0.0112994	-0.201776	0.00821037	0.237222	0.0872254	0.104478	0.147696	-0.119438	-0.197808	0.0777851	-0.0975237	-0.00877303	0.126821	0.19903	-0.0296304	0.0672556	0.0924474	0.0363448	-0.131492	0.254467	0.00495423	-0.0633762	-0.191857	0.109502	0.0454568	-0.0816057	0.21681
LIPT1	0.38521	0.0776065	0.158931	0.0920292	0.181243	0.112103	0.296954	0.207781	0.306234	0.124233	0.241997	0.260174	0.161416	0.0804705	0.340606	0.114366	0.0183293	0.114571	0.108383	0.302897	-0.0459826	0.149798	0.0795709	0.0545606	0.526845	0.134105	0.25657	-0.0861843	0.306629	0.226802	0.0810137	0.186116
MTF1	0.210997	0.312763	0.322107	0.163059	0.543735	0.551074	0.65351	0.0658094	0.237536	0.215525	0.128539	0.542857	0.244903	0.503698	0.464742	0.377215	0.261976	0.0469418	0.201934	0.475229	0.492095	0.474724	0.232624	0.215477	0.490664	0.134283	0.255163	0.357992	0.505502	0.413693	0.188936	0.13149
NLRP3	0.663526	0.666735	0.706124	0.585885	0.62196	0.725202	0.533663	0.454502	0.288654	0.669083	0.0675121	0.740536	0.664338	0.764753	0.597802	0.728187	0.710809	0.395625	0.522524	0.712359	0.39121	0.710234	0.554777	0.617742	0.672305	0.674557	0.580566	0.693522	0.465974	0.512079	0.399298	0.0159658
PDHA1	0.213296	0.185207	0.116932	-0.00430624	-0.0106575	-0.146458	-0.152661	-0.0383583	0.042321	0.091837	0.356323	-0.108929	-0.264424	-0.269023	0.372332	-0.089366	-0.214348	-0.146958	0.122517	0.129365	0.1687	0.268595	0.0718846	-0.0828004	0.179312	-0.142371	-0.31485	-0.404527	0.0571429	0.0545152	-0.199725	-0.0876744
PDHB	0.217701	-0.00758218	-0.0231677	0.116693	0.182025	0.0453624	0.112215	0.0360408	0.209984	0.186489	0.0709221	0.0719005	-0.151722	-0.190206	0.175619	-0.116733	0.102727	0.0300096	0.195845	0.422088	-0.0389659	0.169809	0.110817	-0.115245	0.310897	-0.0721745	-0.240495	-0.105285	0.0310206	0.19379	-0.138642	0.527886
SLC31A1	-0.0165027	0.312063	0.291041	0.10067	0.111343	0.391675	0.607281	-0.107906	0.140167	0.272473	-0.00302123	0.352502	-0.0414373	0.254487	0.158732	0.344489	0.219765	-0.035791	0.193001	0.386636	0.1564	0.336682	0.265093	0.186065	0.0903763	0.0444368	0.178779	0.183237	0.357711	0.283575	0.135531	0.0400109
Dendritic Cell
ATP7A	0.207564	-0.112072	0.104008	0.081525	0.260703	0.305838	0.0959452	-0.0444116	0.14825	0.274609	0.17743	0.342488	0.271979	0.384707	0.444965	0.33018	0.109144	-0.330129	0.110186	0.455725	-0.0202059	0.430896	0.153849	-0.198668	0.138304	0.161831	0.307131	0.193231	-0.105647	0.16854	0.18316	-0.119403
ATP7B	0.204691	-0.168875	-0.0249114	-0.265552	-0.263559	0.0259792	-0.0801668	-0.309636	-0.0813319	0.168946	0.188758	0.0779526	-0.0506	-0.4102	0.0392985	-0.116498	0.0560352	-0.457668	-0.190084	0.0499027	0.118747	0.187118	-0.0362548	-0.282733	-0.0255912	-0.223026	0.505575	-0.0582774	-0.184064	-0.0553967	0.0489754	-0.171511
DLAT	0.266627	0.139902	0.204562	-0.0840612	0.0719373	0.223335	0.399261	-0.320034	0.17389	0.152615	0.339078	0.181125	0.0346815	0.0570486	0.276854	-0.0126278	0.0133797	0.0637516	0.0881369	0.547839	0.0559648	0.31757	0.124033	-0.174592	0.135534	-0.146125	0.0389821	0.0965429	-0.119713	0.16047	0.161183	-0.0518131
DLD	0.166163	0.0692802	0.111482	0.0507415	-0.0420944	0.133371	0.239063	-0.263887	0.168974	0.104578	0.270532	0.182413	0.0842573	0.0115472	0.131568	0.0261662	-0.145454	0.0399848	0.110612	0.445909	-0.0207331	0.305117	0.0164628	-0.178638	0.0517804	-0.0363475	0.256411	-0.0150314	-0.137224	0.131784	0.215123	-0.0633296
FDX1	-0.11018	-0.100518	0.205398	-0.149849	-0.0153427	0.0236658	0.596157	-0.163673	0.289703	0.171446	0.391791	0.0876939	0.178974	0.457205	-0.112738	0.147827	0.0622421	0.144638	0.0175825	0.186106	0.0710636	0.240214	0.0779131	0.137568	0.179832	-0.2343	0.230488	-0.219083	0.3151	0.172321	0.107961	-0.169414
GLS	0.4431	0.358625	0.363701	0.104165	0.223642	0.142122	0.176889	0.0187176	0.0699498	0.16299	0.40478	0.166691	0.0782733	-0.135928	0.282182	0.380238	0.314304	-0.0130412	0.135977	0.509028	0.224046	0.47131	0.0792055	-0.0797534	0.17075	0.0217082	0.0667743	0.522023	0.035953	0.178092	0.0778853	-0.145811
LIAS	0.00198563	-0.148377	-0.0834023	-0.0718654	-0.130713	-0.0161275	-0.143548	-0.226507	0.0382588	0.0174468	0.213491	0.0566747	-0.179853	-0.221276	0.0153106	-0.0532543	-0.0846251	-0.0220848	0.204193	0.108613	-0.0861642	0.158608	-0.153794	-0.227188	0.0246621	-0.010633	0.17088	-0.194409	-0.464541	-0.0142385	-0.0332902	-0.0761355
LIPT1	0.305288	-0.0654044	0.0396767	-0.0014588	0.292002	0.112033	0.0681004	-0.254919	0.0036634	0.169381	0.256206	0.185213	0.0277594	0.0685584	0.273917	0.0931667	0.0228655	-0.0719432	0.0824553	0.290624	0.0169738	0.119902	0.0357448	-0.187944	0.216233	0.177139	0.297589	-0.0545657	-0.418587	0.0892706	-0.0204455	-0.189887
MTF1	0.299879	0.276659	0.217325	0.140362	0.286293	0.557689	0.241689	-0.0341497	0.194954	0.18509	0.551559	0.426951	0.278575	0.496293	0.389265	0.288309	0.163307	0.412125	0.252045	0.56626	0.12823	0.473317	0.356541	-0.0384313	0.299209	0.135965	0.465413	0.312358	-0.195193	0.256057	0.289415	-0.00555284
NLRP3	0.487804	0.640436	0.688375	0.670823	0.776611	0.718339	0.185886	0.282697	0.190217	0.699859	0.797783	0.633649	0.763353	0.734092	0.700525	0.755602	0.790911	0.365645	0.499867	0.740077	0.265297	0.714513	0.643246	0.630142	0.636862	0.68427	0.423525	0.730225	-0.237397	0.570148	0.616946	-0.0947562
PDHA1	0.11827	0.229428	0.13249	-0.0222326	-0.12303	-0.178356	0.00840665	-0.33352	0.0372213	0.0837993	0.235144	-0.0428805	-0.126655	-0.357737	0.180869	-0.0918694	-0.229156	0.0439795	0.12074	0.202912	-0.0543624	0.27166	-0.0328327	-0.0326135	-0.000823247	-0.194773	-0.322497	-0.412241	-0.42719	-0.209992	0.0269967	-0.0396236
PDHB	0.224244	-0.0802978	-0.0557119	-0.0512079	0.0418926	0.0952389	0.206932	-0.162582	0.0299491	0.311092	0.071298	0.14284	0.00341857	-0.161869	0.0926306	-0.227349	0.161119	-0.318299	0.191819	0.469419	0.0674853	0.244675	-0.0154756	-0.0428558	0.136901	-0.0223124	0.118371	-0.106509	0.390018	0.0616679	-0.0129799	-0.117786
SLC31A1	0.174417	0.334855	0.230752	0.0631156	-0.0812957	0.308112	0.641382	-0.184916	0.299374	0.27363	0.238779	0.405176	0.290759	0.268181	0.0339463	0.322768	0.302961	0.455247	0.180323	0.489847	-0.0505296	0.384742	0.199367	0.180719	0.128053	-0.0203978	0.370807	0.123674	-0.385642	0.226973	0.256912	0.108175
P-value
B cell
ATP7A	0.00561786	6.66e-05	0.186526	0.0755706	0.00671629	6.33e-06	0.214224	0.113158	0.405881	8.44e-06	2.14e-05	2.32e-07	0.0469688	1.02e-20	3.82e-09	2.25e-05	0.112331	0.893758	0.0119086	1.17e-06	0.123886	5.29e-18	0.00120491	0.908476	0.113157	0.000149343	0.00301794	1.35e-37	0.406619	0.0756423	0.687862	0.417886
ATP7B	0.0363483	1.69e-05	0.429737	0.9363	0.778875	0.133479	0.304331	0.00759419	0.0109325	0.0050109	0.0809702	0.010679	0.00245694	1.78e-13	0.537701	0.82486	0.0829902	0.812291	0.00992379	0.00584685	0.881154	8.76e-06	0.138154	0.167414	0.291365	0.00380351	0.000639862	2.33e-05	0.362524	0.323222	0.480328	0.286217
DLAT	0.000503674	0.0611106	1.7e-11	0.142723	0.150925	0.000138883	0.175552	0.185369	0.875705	0.756452	3.97e-08	1.4e-06	0.312468	0.00343134	0.000619299	0.00356175	0.262432	0.0367901	0.00349018	2.32e-06	7.6e-05	8.48e-19	0.0499108	0.608118	0.571279	0.421985	0.0624563	2.96e-15	0.0308561	0.0359846	0.829327	0.00546493
DLD	0.174934	0.000515556	5.62e-06	0.121909	0.623026	1.39e-05	0.371544	0.0639026	0.168189	0.389007	9.5e-05	4.15e-09	0.0299663	0.314628	0.25293	0.000961371	0.147246	0.0425993	0.144973	3.45e-07	2.33e-06	4.34e-14	0.00935784	0.74704	0.460222	0.513866	0.552343	6.04e-10	0.159854	0.0594007	0.862168	0.000389477
FDX1	0.693301	6.74e-05	1.34e-10	0.881795	0.415163	8.1e-05	0.356494	0.00778998	0.0686635	0.0616647	1.69e-06	0.00232871	0.110648	7.02e-17	0.013289	0.0108495	0.000551725	0.427069	0.174241	0.000503983	3.05e-05	0.000119979	0.410838	0.0884344	0.205489	0.0671798	0.427208	0.294444	0.000784407	0.647395	0.632499	0.00343284
GLS	4.96e-06	0.7773	5.57e-07	0.805859	0.0827418	0.303498	0.0550708	0.516142	0.903252	0.487882	3.46e-06	4.8e-11	0.209108	0.417498	8.66e-05	0.0416147	0.0568506	0.0432839	0.998869	4.4e-05	3.96e-05	2.33e-25	0.238246	0.0213983	0.156767	0.0143349	0.181762	2.95e-40	0.0178056	0.434984	0.610241	0.000226757
LIAS	0.779549	0.634059	0.000161257	0.508436	0.186575	0.013205	0.172977	0.0319156	0.424786	0.204581	0.00125772	0.51143	6.43e-06	0.00623548	0.40361	0.016398	0.320626	0.245102	0.0548466	0.000775496	0.0306607	1.82e-07	0.641885	0.719264	0.46885	0.756332	0.00480473	0.0989	0.0154657	0.144818	0.835007	8.86e-06
LIPT1	6.62e-05	1.61e-05	0.546098	0.00182716	0.0195926	4.9e-06	0.047961	4.06e-10	0.000888604	0.00063676	0.0131957	5.88e-05	0.0741357	0.0430584	1.25e-05	2.47e-05	4.05e-05	0.311632	0.00548167	5.03e-05	0.0290944	0.0244176	0.00904772	0.864066	0.0194087	0.0635154	0.00208323	2.05e-06	0.0198299	0.294775	0.716371	0.00259716
MTF1	0.00192585	0.127105	0.00596919	0.627582	0.00250989	7.12e-09	0.797971	0.18374	0.364391	0.633651	9.25e-05	6.57e-09	0.199602	3.55e-43	5.52e-05	0.000321968	0.66764	1.83e-05	3.83e-10	8.59e-08	3.18e-05	2.66e-19	0.00124696	0.0642902	0.000401733	0.274311	0.00878249	2.02e-45	0.666962	0.661993	0.41944	0.0333286
NLRP3	0.0063689	0.0924218	4.18e-28	1.06e-05	1.24e-05	0.0080993	0.556721	0.000901376	0.000221423	6.58e-06	1.17e-05	2.39e-17	7.39e-17	1.38e-44	3.93e-23	2.61e-18	6.56e-13	0.0500472	2.45e-06	9.52e-07	0.438731	3.28e-36	0.00286635	6.81e-06	4.65e-07	0.00209909	0.487609	5.93e-40	0.168145	4.27e-18	0.101972	0.700064
PDHA1	0.556193	0.744594	1.89e-07	0.562609	0.57228	0.936383	0.364422	0.00463201	0.00250932	0.0414604	7.82e-05	0.0823187	0.00407481	1.32e-06	0.000929443	0.0856447	4.58e-05	0.705463	3.01e-05	0.0324604	0.264924	8.17e-13	0.859545	0.119252	0.33971	0.179368	0.000127834	0.0701497	0.172532	0.432599	0.220464	0.00468517
PDHB	0.00692331	0.00340219	0.379789	0.774203	0.230032	0.014146	0.00607867	0.00589734	0.0602476	7.91e-10	0.0248411	0.0137239	0.00137066	0.243863	0.505013	0.00117455	0.00432072	0.674839	0.0194466	0.0111473	1.29e-05	7.69e-08	0.0166549	0.0276399	0.0984701	0.471634	0.860349	5.41e-05	3.72e-09	0.10919	0.217458	0.104003
SLC31A1	0.0276842	0.109091	4.43919e-09	0.867141	0.551528	1.58137e-07	0.667059	0.214528	0.441389	0.728503	0.000324095	1.73e-15	0.000147897	3.49e-13	0.0795587	0.00218313	0.0300198	0.0916591	0.0616616	2.74e-05	0.842267	2.21e-10	0.132239	0.0364795	0.621978	0.22321	0.489419	8.59e-13	0.417431	0.51393	0.168544	0.113626
CD8+ T Cell
ATP7A	0.00186754	0.0951148	1.08e-30	0.23179	0.295803	2.88e-06	0.394561	0.409695	0.944885	0.00573427	2.95e-05	7.96e-08	0.00413079	2.35e-17	3.49e-07	7.1e-09	0.0349484	0.419718	0.0807676	4.74e-20	0.551137	5.96e-53	2.39e-10	0.147775	2.24e-08	0.280954	0.000705398	1.6e-31	0.84138	1.54e-10	0.930599	0.24096
ATP7B	0.0191576	0.0775752	0.0157952	0.25623	0.370771	0.11934	0.142756	0.29167	0.0171059	0.48318	0.000866343	0.351124	0.0042166	0.2435	0.235455	0.0117435	0.960329	0.255273	0.000185701	0.114195	0.62638	3.2e-13	0.948768	0.583408	0.698292	0.000240789	0.00203645	3.39e-25	0.473274	0.633912	0.133376	0.678125
DLAT	0.792692	3.79e-09	1.41e-19	0.459242	0.430076	2.83e-08	0.838598	0.87212	0.0225919	0.771528	3.62e-09	0.260099	0.512115	2.12e-41	0.0164381	0.00769188	0.813351	0.148934	0.732847	2.28e-17	0.882174	6.75e-28	9.21e-06	0.00854321	7.13e-08	0.0166598	0.141097	1.35e-24	0.198752	4.29e-10	0.0216483	0.00019677
DLD	0.463486	0.00169763	3.33e-14	0.834697	0.399477	4.59e-06	0.0423448	0.832204	0.0120426	0.460517	8.15e-06	0.763487	0.774639	1.31e-23	0.321593	0.000492246	0.213832	0.255007	0.0308434	1.34e-13	0.00153135	3.22e-26	1.86e-06	0.0551534	0.000103755	0.0469772	0.00637546	2.21e-14	0.117073	2.33e-05	0.2686	0.000596174
FDX1	9.45e-05	0.756806	2.95e-16	0.648348	0.764929	0.0318919	0.969175	0.0413735	0.848986	0.180707	9.25e-05	0.0946795	4.16e-05	5.44e-10	0.0366651	0.000861084	0.0612187	0.966329	0.805121	2.96e-09	0.387418	8.73e-12	0.0155936	0.0693745	1.94e-11	0.00565935	0.0525422	1.6e-11	0.00168439	0.000177657	0.164236	0.0946673
GLS	0.00169947	1.2e-16	1.11e-35	0.066788	0.15959	6.67e-07	0.0764343	0.122761	0.0201324	0.0179217	1.1e-09	0.971791	0.0787255	1.24e-13	0.000290046	9.45e-06	0.000299436	0.0658174	0.00789971	3.01e-10	0.0284244	2.48e-30	9.27e-07	1.82e-05	7.62e-13	0.100153	0.809749	1.12e-06	0.464156	2.45e-05	0.0915478	0.00403091
LIAS	0.638337	0.646568	0.050489	0.49735	0.716733	3.07e-05	0.907107	0.705065	3.26e-05	0.457542	7.65e-08	0.0386224	0.00104562	0.155967	0.650148	0.142975	0.240858	0.72592	3.33e-05	0.00388782	0.380634	4.45e-07	0.000675198	0.185037	1.33e-07	0.30878	0.00759167	2.42e-11	0.502953	0.000411793	0.606933	0.130945
LIPT1	0.0528025	0.0824589	2.53e-16	0.0127639	0.0884155	2.18e-06	0.594724	0.00349369	0.00825764	0.02255	1.05e-07	6.33e-05	0.239638	0.0847227	2.06e-07	7.85e-06	3.26e-05	0.984183	0.000261656	1.02e-07	0.795036	1.53e-10	5.91e-06	0.109407	4.23e-13	0.000533576	0.00416526	9.05e-07	0.0930514	0.00224371	0.656721	0.0482465
MTF1	0.0358188	2.11e-06	1.63e-25	0.993567	0.531706	8e-19	0.261037	0.579834	0.426442	0.138643	5.19e-11	4.79e-09	0.193151	7.75e-17	1.99e-05	1.67e-05	0.806252	0.00905608	3.58e-06	8.74e-20	1.33e-09	2.12e-56	8.56e-07	0.00483807	6.77e-15	0.775071	3.78e-07	3.06e-21	0.419271	0.000318721	0.0411954	0.0176062
NLRP3	0.00147482	2.39e-15	5.23e-69	6.99e-08	0.00447969	2.2e-15	0.523645	0.0532411	1.92e-09	3.94e-17	0.120374	6.9e-12	1.92e-12	0.00110332	6.19e-23	5.55e-21	8.45e-36	0.84376	4.77e-17	7.42e-13	0.314144	5.53e-31	0.00190415	3.64e-09	1.53e-27	1.19e-20	0.618843	9.64e-07	0.0060333	0.00479374	0.92696	0.167543
PDHA1	0.061817	4.12e-06	0.010485	0.0582608	0.221217	0.000647589	0.262236	0.871679	0.638566	0.0905441	0.00034462	0.000114615	0.762142	0.0576722	0.001283	0.0547201	3.02e-06	0.783631	0.571705	0.00770062	5.89e-05	3.49e-09	0.732285	0.980765	0.000847424	0.00154293	0.00614639	9.15e-08	0.894712	0.230479	0.527975	0.00252955
PDHB	0.754386	0.367628	0.124812	0.390271	0.115398	0.000198264	0.944195	0.451275	1.06e-06	1.43e-06	0.000134384	0.00852413	0.877888	1.37e-06	0.364092	0.299996	0.000521247	0.558195	1.17e-05	1e-13	0.69456	2.11e-16	0.00311229	0.102897	2.15e-07	0.0767214	0.0522281	7.96e-09	1.44e-05	3.66e-05	0.556283	0.917838
SLC31A1	0.100043	1.10486e-09	5.57547e-28	0.980422	0.266556	2.35442e-12	0.758517	0.938714	0.0211491	0.448078	0.000724492	0.000500902	1.3e-10	3.83e-32	0.645718	1.78e-10	1.87e-10	0.0586732	0.807057	4.92e-17	0.590656	5.39e-36	3.9e-06	0.0193843	0.00923077	0.363295	0.0150184	6.17e-13	0.0669758	5.32e-11	0.765257	0.00117569
CD4+ T Cell
ATP7A	0.203681	0.127208	0.0133044	5.14e-07	0.0185193	6.36e-18	0.204252	0.257496	0.0420966	1.09e-14	0.0356157	6.6e-13	0.945784	1.74e-13	1.37e-21	0.000131222	0.00510877	0.00406951	0.367878	0.0283012	0.608123	0.732538	0.754277	1.23e-06	0.000909775	3.23e-06	0.00630729	6.89e-42	0.033626	0.00144836	0.368952	-0.250919
ATP7B	0.0604957	0.00522382	0.0370802	0.193454	0.55437	0.000155152	0.691888	0.184188	0.308888	7.41e-06	0.876408	0.00209141	0.0208727	2.31e-14	0.00852877	0.0691476	9.36e-08	0.0205243	0.340495	0.256001	0.702245	0.202557	0.283983	0.00210055	0.715748	0.514275	0.0101049	2.32e-15	0.0014999	0.9404	0.0532969	0.953741
DLAT	0.627934	0.0341886	0.00119326	0.675208	0.530254	0.00353238	0.813354	0.338717	0.284571	1.19e-07	0.0238365	0.346454	0.000232769	0.000323159	1.66e-05	0.0166371	0.605264	0.0302237	0.257831	0.151794	0.410586	0.371931	0.134193	3.27e-05	0.152246	0.0148626	1.71e-07	5.89e-22	0.0015054	0.000339006	0.0196105	0.00135565
DLD	0.0304003	0.14434	0.00749573	0.247353	0.689448	0.0424437	0.784097	0.402312	0.00160968	8.53e-07	0.0304931	0.662397	0.15694	1.05e-05	0.0100041	0.0712404	0.00418242	0.0609032	0.794152	0.687286	0.630504	0.93578	0.39327	4.49e-07	0.992201	0.863222	0.000153326	2.72e-06	0.00247703	0.00166869	0.270555	0.00453462
FDX1	0.191951	0.00315779	0.000769945	0.367482	0.672714	0.53213	0.537857	0.848724	0.417972	7.58e-05	0.363851	0.0521332	0.0429027	1.74e-16	0.0844374	0.798374	0.360646	0.502627	0.0838748	0.252503	0.030542	0.579169	0.211287	0.139805	0.386265	0.0242429	0.220308	0.237326	0.0706165	0.0366303	0.119517	0.0730361
GLS	0.0788329	0.0758434	3.63e-16	0.472119	0.0323158	0.00028447	0.690175	0.660515	0.947937	1.52e-05	0.0244535	0.0445867	0.00137301	1.08e-10	6.6e-22	2.15e-07	5.15e-07	0.00461416	0.381046	0.0257988	0.286687	1.44e-05	0.707455	2.99e-05	0.257439	0.000296724	0.654788	2.29e-53	0.295395	0.495566	0.0705822	0.0172859
LIAS	0.0825495	0.267425	0.169101	0.0699932	0.74641	0.28068	0.61378	0.636977	0.495057	0.00964662	0.30661	0.274183	0.00547297	7.91e-05	0.464192	0.0095529	0.368931	0.821152	0.648291	0.817297	0.50367	0.00547645	0.000222888	0.00712325	0.283805	0.848587	0.840744	0.876684	1.09e-06	0.0102512	0.421526	0.00322915
LIPT1	0.00427384	0.125066	2.53e-06	0.00623811	0.00270233	0.19455	0.127326	0.0905301	0.516971	5.98e-10	0.968465	0.0654789	0.0591265	0.000754418	3.73e-08	0.326442	0.119549	0.942505	0.757902	0.350357	0.477875	0.383122	0.453368	0.563541	1.4e-05	0.0344259	0.000757022	0.0152095	1.84e-07	0.365588	0.803158	0.0688427
MTF1	0.0411217	0.0562611	2.11e-12	0.00494928	0.0167277	1.4e-27	0.0428244	0.127336	2.57e-07	9.81e-11	0.36572	2.44e-26	0.541165	5.33e-27	4.94e-12	4.24e-11	1.41e-14	0.372798	0.723723	0.722624	0.364145	0.223062	0.0834079	0.000346702	8.83e-06	0.00019424	0.616158	5.77e-53	0.00105015	0.578679	0.226919	0.285029
NLRP3	0.00047254	4.53e-10	8.13e-98	8.89e-15	0.000105543	2.95e-20	0.0588187	1.93e-05	4.82e-07	1.14e-35	0.0459956	2.98e-30	1.03e-18	2.69e-84	8.19e-25	4.38e-31	1.17e-27	0.0670242	2.07e-12	5.42e-06	4.38e-05	3.19e-29	0.00337113	5.77e-16	2.43e-13	4.16e-10	3.81e-10	5.59e-17	0.000519138	6.28e-17	9.99e-05	0.63921
PDHA1	0.418429	0.176487	0.0646286	0.020333	0.902313	0.567053	0.928601	0.154331	0.035726	0.0019095	0.888843	0.118015	1.04e-05	1.3e-23	0.00500863	0.0493488	0.594439	0.965835	0.5204	0.250997	0.427064	0.000901303	0.333203	0.00208288	0.764329	0.0802949	0.00030978	2.21e-06	4.12e-06	0.545267	0.702888	0.0187833
PDHB	0.181483	0.0389112	0.983821	0.989321	0.905813	0.329558	0.940292	0.0397907	0.185091	1.21e-11	0.0419081	0.0382322	0.00289125	3.36e-10	0.0243624	3.24e-05	0.0283097	0.00353718	0.963402	0.101125	0.639975	0.662056	0.118879	0.00518892	0.0386402	0.468005	0.000253279	0.169365	0.00645522	0.000763629	0.660809	0.267852
SLC31A1	0.0906167	0.312519	0.00132366	0.435876	0.383692	0.0999238	0.805695	0.970459	0.992661	6.74e-13	0.00961395	0.00514167	0.0416265	0.0362992	0.714575	0.405435	0.898745	0.383361	0.476518	0.0689172	0.266817	0.115948	0.0400723	0.346638	0.124759	0.00811719	0.453512	4.67e-21	1.83e-10	5.38e-05	0.957571	0.0114859
Macrophage
ATP7A	0.031546	1.73e-07	2.29e-23	0.707589	0.0880331	2.12e-19	0.454055	0.047422	0.000575023	8.68e-07	0.0063114	2.37e-27	0.129898	3.44e-21	1.47e-24	4.46e-09	1.43e-06	0.0491143	1.49e-05	5.94e-11	0.0233698	1.19e-17	3.76e-06	0.127434	0.00104039	1.34e-06	0.00553862	9.54e-42	0.464046	0.159958	0.0508018	-0.0812136
ATP7B	0.0163731	0.0722416	7.45e-09	0.278226	0.949389	0.147077	0.247392	0.23994	0.718412	0.000172828	0.0355919	0.0122378	0.348622	1.16e-05	0.863554	0.495229	1.03e-05	0.361391	0.0696891	0.100493	0.199844	0.00180544	0.340654	0.0355188	0.279256	0.000593761	0.115031	1.74e-14	0.768393	0.660674	0.0579212	0.877686
DLAT	0.0868505	0.000983068	7.54e-10	0.282248	0.0145394	0.000147412	0.844843	0.495326	0.0011155	0.123943	2.28e-05	2.93e-13	0.00136156	0.255628	1.03e-08	0.093962	0.0446598	0.207649	0.803472	2.41e-11	0.0140176	6.6e-09	0.617078	0.0427689	7.55e-08	0.000258787	0.0480053	1.48e-30	0.335284	0.465426	0.384303	0.144862
DLD	0.633286	0.0302908	1.56e-06	0.134807	0.382809	9.8e-05	0.495763	0.298463	0.000114987	0.0172233	0.0176311	8.02e-10	5.7e-10	0.645062	1.88e-06	0.48798	0.0165479	0.0198192	3.42e-07	5.57e-11	1.38e-08	2.96e-09	0.05269	0.104196	0.0219578	0.733419	0.243987	2.14e-22	0.668774	0.169761	0.0369094	0.131359
FDX1	0.089471	0.000754631	1.4e-08	0.01302	0.185648	0.00248275	0.252767	0.0716079	0.000412973	0.000181251	0.0043341	0.0172724	1.14e-06	2.23e-25	0.232062	0.0282675	0.0271378	0.00651486	0.0433562	0.00217563	0.198441	0.0279753	0.0684416	0.0564061	1.71e-06	1.76e-05	0.339908	0.0177339	0.00377495	0.0176941	0.201354	0.595197
GLS	1.95e-05	0.0173493	8.51e-20	0.127648	0.0301644	8.88e-13	0.481636	0.000989634	0.0461939	0.0164923	1.08e-05	1.36e-05	0.0736223	6.72e-05	6.77e-23	4.74e-09	5.31e-07	0.266906	4.94e-06	1.65e-18	1.66e-08	9.25e-17	3.49e-06	0.0104278	1.31e-05	0.141125	0.0782383	6.74e-42	0.488147	0.829941	0.24102	0.249753
LIAS	0.340954	0.251457	0.00686581	0.278192	0.0431199	0.615269	0.597473	0.373165	0.000318962	0.219538	0.00205485	1.12e-05	0.977871	0.13771	0.0419171	0.0367153	0.620126	0.649577	0.0398094	0.0845542	0.00039053	2.78e-08	0.573278	0.000643521	0.0314637	0.355956	0.42364	0.00245766	0.00844281	0.115964	0.582838	0.0604784
LIPT1	0.000644159	0.311973	2.86e-05	0.0325205	0.134887	0.00275314	0.931931	9.39e-05	0.000273623	1.43e-05	9.05e-05	1.12e-05	0.218047	1.42e-07	3.91e-10	0.436287	0.650056	0.716949	0.0402468	7.6e-05	0.0114716	0.0250437	0.0303064	0.0138087	8.8e-10	9.27e-05	0.145681	0.0174724	0.0583698	0.0115619	0.829725	0.808229
MTF1	0.12703	0.0861309	1.17e-17	0.104978	0.001101	1.23e-15	0.317454	0.00496082	0.0775289	0.548601	8.68e-07	3.81e-27	0.0664794	1.14e-33	3.66e-12	5.99e-07	1.54e-06	0.0576299	0.000610689	1.43e-19	3.63e-09	4.6e-20	0.176627	0.689461	1.09e-12	0.0134473	0.0177468	1.41e-61	0.848715	0.158626	0.0149296	0.589193
NLRP3	4.37e-12	2.83e-09	7.09e-78	1.59e-08	3.06e-06	3.04e-33	0.478237	7.18e-11	0.00171339	2.85e-31	5.22e-05	2.38e-85	2.68e-16	2.34e-55	7.22e-50	9.47e-56	1.27e-58	0.000734279	1.61e-12	1.71e-28	1.3e-09	1e-44	9.55e-05	1.47e-33	5.79e-41	7.11e-35	2.27e-11	8.75e-41	0.167137	5.34e-18	0.0126635	0.374438
PDHA1	0.0713329	0.825352	0.0224165	0.866258	0.894431	0.194581	0.605596	0.365933	0.346213	0.429393	0.190145	0.230979	4.1e-06	1.55e-10	2.81e-10	0.00095226	1.22e-05	0.00648588	0.723707	0.00198683	0.0187623	0.000299049	0.118724	0.0176514	0.0528805	6.14e-05	0.026358	0.328639	0.00386637	0.795008	0.622696	0.361435
PDHB	0.018814	0.00258246	3e-05	0.551424	0.506971	0.00170165	0.942903	0.00467631	9.8e-07	1.6e-08	0.0601205	2.74e-05	0.000774078	0.000220679	0.000743521	0.303708	0.00224173	0.753045	1.43e-05	3.33e-20	0.0530864	6.5e-08	0.46543	0.0041904	0.000550566	0.0478123	0.0839161	0.000184069	1.94e-05	0.561185	0.0371755	0.705753
SLC31A1	0.492328	8.10081e-05	2.11861e-14	0.641229	0.970215	0.00011589	0.055492	0.536072	0.00769911	1.33e-05	0.0102801	2.03e-28	1e-08	7.86e-10	0.903673	3.66e-08	2.7e-09	0.00118713	0.000158698	1.99e-13	0.433213	7.29e-15	0.917069	2.72e-05	0.0981142	0.00105659	0.0810938	1.35e-35	0.576753	0.0797721	0.00626473	0.0506856
Neutrophil
ATP7A	0.0946783	0.151954	3.27e-08	0.440177	0.00308819	3.3e-08	0.082811	0.387778	1.36e-06	0.0381234	0.787666	5.81e-26	0.000297739	5.87e-15	9.85e-30	1.44e-06	0.0281468	0.023089	0.0104647	3.47e-07	0.00386201	1.68e-15	1.03e-05	0.0782089	9.67e-14	0.0591977	0.00517308	1.45e-07	1.57e-05	6.56e-07	0.167361	0.302494
ATP7B	0.0727195	0.121683	0.681038	0.0124141	0.612128	0.59022	0.447578	0.827929	0.100199	0.975429	0.325915	0.00078396	0.219782	4.31e-11	0.666097	0.973222	0.999801	0.826526	0.000362113	0.587211	0.101143	0.000265995	0.0958938	0.356712	0.406982	1.09e-05	0.00121918	0.356024	0.0200006	0.00602828	0.244103	0.000538313
DLAT	0.151658	0.00072398	9.77e-17	0.431882	0.0025224	1.71e-07	0.380217	0.365496	0.00123767	0.00734086	0.757546	1.89e-06	0.159264	0.0116956	2e-13	0.0232354	0.909092	0.658382	0.0611615	2.82e-08	0.022065	8.25e-12	0.000573214	0.822232	1.31e-16	0.0388091	0.0120555	0.000518925	0.00270343	1.67e-09	0.53744	0.54193
DLD	0.821896	0.000327193	4.53e-09	0.523972	0.188349	0.0129236	0.124289	0.136148	0.0114204	0.390424	0.167564	9.07e-05	0.697056	0.230756	6.2e-11	0.000128172	0.0247091	0.493224	8.58e-05	8.62e-05	1.21e-05	2.59e-10	2.1e-05	0.577827	2.24e-09	0.454058	0.00673808	0.34106	0.000115133	8.11e-10	0.335553	0.936941
FDX1	0.0212968	0.811093	2.15e-15	0.413428	0.265959	0.347547	0.0990313	0.755511	3.89e-05	0.101428	0.0873885	0.276663	0.409685	1.67e-30	0.726935	0.00837913	0.722358	0.304049	0.295909	0.0127805	0.00860607	6.38e-07	0.0589176	0.0379919	2.46e-19	8.89e-06	0.0188382	0.00273643	0.326466	6.59e-06	0.0881229	0.0711759
GLS	1.21e-05	6.93e-16	2.05e-41	0.633989	0.00473567	0.000407227	0.223031	0.808958	0.000239893	0.130185	0.604509	5.05e-06	0.186539	0.683682	9.07e-20	4.59e-12	8.92e-15	0.786988	0.00458213	3.61e-09	3.34e-07	4.96e-23	0.000274685	0.334364	6.83e-24	0.345956	0.014158	1.8e-50	3.74e-08	3.7e-16	0.245245	0.016793
LIAS	0.501007	0.1844	0.244283	0.284003	0.260664	0.821535	0.380428	0.912895	9.31e-07	0.0564337	0.407526	0.00152646	0.0553638	1.41e-05	0.149377	0.0321243	0.8486	0.250321	1.12e-05	0.700452	0.387816	0.0601946	0.672142	0.0409708	4.12e-08	0.924232	0.445701	1.98e-05	0.246144	0.438239	0.561306	0.0582277
LIPT1	0.000764608	0.140017	8.39e-07	0.126515	0.297425	0.024772	0.191141	0.00512826	1.59e-10	0.00648072	0.0521175	1.6e-08	0.009399	0.0797679	8.09e-11	0.0118969	0.689981	0.299387	0.0175317	5.65e-05	0.555141	0.00224328	0.353555	0.398112	1.2e-33	0.00970893	0.00170759	0.0571016	0.000906221	8.97e-05	0.56416	0.105094
MTF1	0.0731524	1.12e-09	2.13e-24	0.00653227	0.000735647	3.15e-33	0.00131516	0.380092	9e-07	1.93e-06	0.307517	1.84e-36	7.03e-05	6.34e-32	6.9e-20	8.85e-18	6.54e-09	0.671554	8.25e-06	5.11e-11	1.44e-11	1.17e-24	0.00603952	0.000739742	9.29e-29	0.00961182	0.00181419	3.35e-16	9.67e-09	1.53e-13	0.175445	0.254327
NLRP3	1.58e-10	5.1e-48	1.98e-144	6.35e-27	6.65e-05	1.18e-66	0.0127182	1.47e-10	1.83e-09	1.78e-63	0.5931	9.71e-81	3.22e-34	2.43e-92	8.33e-35	6.03e-81	1.91e-74	0.000195463	5.54e-35	8.79e-28	1.72e-07	8.57e-65	1.66e-12	7.41e-27	9.4e-61	1.41e-50	1.28e-14	3.22e-71	1.74e-07	5.48e-21	0.00305752	0.890385
PDHA1	0.0700078	0.000389311	0.000301937	0.943122	0.951549	0.00328718	0.508848	0.609187	0.388109	0.0445427	0.00357624	0.0197131	1.68e-05	2.55e-09	8.72e-13	0.0496625	2.37e-06	0.182216	0.00720238	0.091728	0.0293051	2.84e-08	0.402112	0.199279	0.000126703	0.00601392	0.000102742	1.23e-20	0.545918	0.352447	0.151618	0.448321
PDHB	0.0642854	0.885529	0.47547	0.0523784	0.295313	0.364929	0.628187	0.630996	1.5e-05	4.01e-05	0.574521	0.12441	0.014715	3.01e-05	0.00105428	0.0102403	0.0250079	0.786404	1.55e-05	8.92e-09	0.617104	0.000520665	0.195682	0.0735375	1.38e-11	0.165351	0.00334467	0.0200014	0.743185	0.000854106	0.322149	8.07e-07
SLC31A1	0.889786	1.22056e-09	5.07283e-20	0.0944951	0.524272	3.74407e-16	0.00350484	0.149348	0.00408763	1.34e-09	0.980944	7.59e-15	0.507565	1.86e-08	0.00311281	6.65e-15	1.29e-06	0.74653	2.07e-05	1.76e-07	0.0435507	1.98e-12	0.0016767	0.00367354	0.0548534	0.393412	0.0302681	4.66e-05	9.33e-05	8.02e-07	0.333231	0.729726
Dendritic Cell
ATP7A	0.0780591	0.0323108	0.00131847	0.176857	0.130375	3.76e-10	0.679086	0.553861	0.00237592	8.7e-10	0.157368	5.74e-14	1.02e-05	3.07e-18	6.16e-18	7.09e-14	0.0174508	0.00216352	0.0157305	3.77e-10	0.795494	3.43e-20	0.0705676	0.00194133	0.00342607	0.00176477	0.000162773	1.83e-05	0.263266	0.0038727	0.189261	-0.119403
ATP7B	0.082362	0.00120125	0.442883	7.74e-06	0.126066	0.603519	0.72977	2.34e-05	0.0967925	0.000194303	0.132103	0.0967658	0.420154	9.62e-21	0.470147	0.0100039	0.223335	1.2e-05	2.77e-05	0.516869	0.126405	0.000125924	0.671772	8.29e-06	0.589869	1.45e-05	7.58e-11	0.200122	0.0499502	0.345536	0.72765	0.14398
DLAT	0.0225962	0.00743215	1.92e-10	0.163723	0.681319	6.15e-06	0.0729678	1.19e-05	0.000354554	0.000774932	0.00572618	0.000102296	0.580705	0.214092	2.13e-07	0.780817	0.771403	0.564531	0.0536433	8.85e-15	0.472538	3.54e-11	0.145738	0.00658353	0.00413718	0.004799	0.640391	0.033535	0.204561	0.00599274	0.248907	0.661082
DLD	0.160028	0.18662	0.000572925	0.401078	0.810256	0.0074122	0.296637	0.000344379	0.000521769	0.0216595	0.0292871	9.11e-05	0.178977	0.8016	0.015198	0.564179	0.00149687	0.71801	0.0153286	9.84e-10	0.79028	2.17e-10	0.847465	0.00541604	0.275186	0.485196	0.00178417	0.741251	0.14542	0.0243161	0.121876	0.591927
FDX1	0.353427	0.0550255	1.62e-10	0.0126933	0.930292	0.636151	0.00434222	0.0281326	1.59e-09	0.000155402	0.00124872	0.0616183	0.00406855	5.8e-26	0.0377324	0.00105572	0.176107	0.18929	0.700801	0.0148044	0.361453	7.37e-07	0.36194	0.0327864	0.000134355	5.08e-06	0.00512862	1.11e-06	0.000638558	0.00313558	0.441608	0.149021
GLS	8.64e-05	1.61e-12	4.08e-31	0.084102	0.196543	0.00430141	0.443052	0.803055	0.153409	0.00032673	0.00082431	0.000355781	0.211972	0.00296243	1.21e-07	3.11e-18	2.5e-12	0.906275	0.00283379	1.17e-12	0.00360672	2.45e-24	0.354008	0.217339	0.000291715	0.676848	0.42325	2.96e-35	0.70412	0.00225328	0.579349	0.215125
LIAS	0.986698	0.00450057	0.0100797	0.234032	0.454193	0.747173	0.534751	0.00223132	0.435305	0.702409	0.0877169	0.227603	0.00388761	1.09e-06	0.778488	0.240298	0.0656424	0.841949	6.5e-06	0.157342	0.268214	0.00118738	0.0706681	0.000377733	0.603448	0.838259	0.0391887	1.62e-05	1.92e-07	0.808566	0.812934	0.519103
LIPT1	0.00862973	0.212545	0.221543	0.980753	0.0887385	0.0246825	0.769288	0.000553348	0.940474	0.000186933	0.0393942	7.06e-05	0.658445	0.135282	2.89e-07	0.0396557	0.619494	0.515477	0.071095	0.000115215	0.827649	0.0145238	0.676128	0.00340434	4.06e-06	0.00060901	0.000264413	0.230342	3.57e-06	0.128021	0.884465	0.105138
MTF1	0.00995008	7.76e-08	1.25e-11	0.0196565	0.0954499	3.12e-34	0.291201	0.649032	6.01e-05	4.34e-05	1.92e-06	1.39e-21	6.03e-06	5.76e-31	9.55e-14	8.53e-11	0.000356919	9.81e-05	2.16e-08	6.93e-16	0.0986419	1.47e-24	1.65e-05	0.552692	1.12e-10	0.00873563	3.24e-09	1.95e-12	0.0374169	9.39e-06	0.0355583	0.962549
NLRP3	1.2e-05	1.59e-43	1.73e-134	1.92e-37	4.16e-08	5.13e-65	0.419814	0.000120508	9.11e-05	3.73e-72	1.79e-15	1.88e-52	4.08e-50	1.04e-81	1.84e-51	2.41e-91	9.77e-103	0.0006257	1.04e-31	6.29e-31	0.000530351	4.65e-66	1.36e-17	4.48e-28	4.16e-52	1.51e-52	1e-07	6.08e-82	0.0109831	1.43e-26	8.67e-07	0.421943
PDHA1	0.318977	9.54e-06	4.16e-05	0.713079	0.481368	0.000325944	0.97115	4.76e-06	0.447867	0.0660286	0.0593571	0.361466	0.0428957	8.12e-16	0.000806782	0.0425043	4.58e-07	0.691197	0.00809498	0.00777448	0.485329	1.87e-08	0.701201	0.614402	0.986168	0.000159914	7.19e-05	2.54e-21	2.14e-06	0.000302298	0.84783	0.737486
PDHB	0.0564896	0.125695	0.0859549	0.396759	0.811149	0.0564007	0.368113	0.029213	0.541455	2.82e-12	0.57249	0.00225676	0.956593	0.000391587	0.0881193	3.85e-07	0.000428987	0.00317053	2.33e-05	9.39e-11	0.386194	4.5e-07	0.856511	0.507877	0.00377091	0.668381	0.154737	0.0189633	1.79e-05	0.293598	0.926503	0.31757
SLC31A1	0.139988	5.16964e-11	5.84345e-13	0.296097	0.642465	2.74355e-10	0.00172676	0.0129515	4.2e-10	1e-09	0.0554215	2.1e-19	2.22e-06	2.77e-09	0.53275	2.7e-13	1.61e-11	1.36e-05	7.1e-05	1.05e-11	0.516664	4.32e-16	0.0186252	0.00489082	0.00677161	0.695351	4.08e-06	0.0063897	2.26e-05	9.11e-05	0.063303	0.35893
