# Supplementary material for: Regulation, genomics, and clinical characteristics of cuproptosis regulators in pan-cancer
Source: Front Oncol. 2022 Oct 27;12:934076. doi: 10.3389/fonc.2022.934076 (PMC9647015; doi:10.3389/fonc.2022.934076)
Supplement: Supplementary Table 6 — Association of the expression of cuproptosis-related genes with TMB, MSI, and tumor stemness (RNAss and DNAss) in pan-cancer. [file Table_6.xlsx]

## Sheet: Cor-P value
Table-S6 Association of the expression of cuproptosis-related genes with TMB, MSI, and tumour stemness (RNAss and DNAss) in pan-cancer.
CancerType	ACC	BLCA	BRCA	CESC	CHOL	COAD	DLBC	ESCA	GBM	HNSC	KICH	KIRC	KIRP	LAML	LGG	LIHC	LUAD	LUSC	MESO	OV	PAAD	PCPG	PRAD	READ	SARC	SKCM	STAD	TGCT	THCA	THYM	UCEC	UCS	UVM
Correlation coefficient
TMB
ATP7A	-0.204202	0.0727255	-0.160504	-0.00530137	0.00656963	-0.0821694	-0.11854	-0.0700335	0.0241494	-0.00642411	0.0469685	-0.136424	-0.235235	0.355358	0.252746	-0.0961067	-0.166242	0.0219817	-0.115965	0.00559271	-0.0206624	-0.0367405	0.0973462	0.096191	0.171128	0.0115971	-0.133505	-0.0405058	-0.112905	0.187953	0.0246876	-0.00759091	-0.218822
ATP7B	-0.0759364	0.0118085	-0.181532	-0.125529	0.342522	-0.164776	-0.330488	0.274132	-0.0927523	0.0219505	0.026186	0.167385	0.0745543	0.363842	-0.226491	-0.0496523	0.05737	-0.0302242	0.082237	-0.00198262	-0.0568078	0.0548949	-0.0215504	-0.0526903	-0.136793	0.120056	0.0229527	0.0381354	-0.0954022	0.315523	0.0254797	-0.0839445	-0.0679484
DLAT	0.140513	0.0849347	0.0160176	0.0535728	0.137189	0.0913302	0.0111427	0.107639	0.00663535	0.0956046	-0.0577098	-0.0880921	-0.0403883	-0.00939769	0.13222	-0.0286694	0.272838	0.103163	-8.52323e-05	0.0930437	0.104046	-0.027762	0.0998534	0.183657	0.0062597	0.118486	0.442461	0.130841	0.0249384	0.145359	0.282992	0.178181	-0.190764
DLD	-0.132977	0.0465744	0.0501963	0.0891866	0.28288	-0.0362022	0.284495	-0.127903	-0.0131689	0.152218	0.0644258	0.0246886	0.181241	-0.132818	0.210546	-0.12911	0.189348	0.0800799	0.0343364	-0.00923948	-0.049965	0.00268304	0.101689	0.0732143	0.0984537	0.0609223	0.267469	0.0597567	-0.0957072	0.0349323	0.207345	0.18355	-0.200972
FDX1	0.179462	0.0640934	-0.0441146	0.0452354	-0.108463	-0.016086	0.107397	0.230063	-0.0696415	0.106099	-0.249653	-0.140355	-0.0196673	-0.0861655	0.230625	-0.0540903	-0.155235	0.0863594	-0.160772	0.0686953	0.0555421	-0.122325	0.164593	0.154971	0.0585914	0.00665602	0.224246	0.0266833	-0.172464	-0.400101	0.187938	0.206322	-0.17023
GLS	-0.22037	-0.0727769	0.02304	0.0289776	-0.210743	-0.113077	-0.00995733	0.0577528	-0.173689	-0.0582182	-0.309375	0.165701	0.00725639	0.365717	0.076569	-0.237624	-0.00244758	-0.0720605	0.0208819	0.0794597	-0.315432	-0.0991585	0.144528	0.0457968	-0.020759	0.0580683	0.0457305	-0.017314	0.0338642	-0.0118254	0.0907012	-0.0470842	-0.217809
LIAS	-0.207635	-0.111646	-0.207118	-0.0156253	0.218988	0.169806	-0.00497866	0.0694328	-0.0407933	-0.0776856	0.160485	-0.00871125	0.177068	0.118469	-0.00796425	0.0889167	-0.137686	0.0451679	-0.038939	0.0346879	-0.0720396	-0.094403	-0.00534123	0.149792	-0.107923	0.10129	0.255068	-0.10551	-0.0245924	0.195717	0.0956271	0.0838762	-0.114668
LIPT1	0.0704211	0.0539695	-0.151227	-0.145622	-0.251449	0.00153195	-0.47321	0.134373	-0.0527977	0.0850441	-0.0654978	0.0893839	-0.114333	0.199851	0.193362	0.0361423	0.0177733	0.153115	0.150691	0.120169	-0.0306834	-0.154575	0.0366575	0.0377474	-0.123353	0.0708625	0.0875688	-0.0588129	-0.164529	0.316378	0.040994	-0.34778	-0.209626
MTF1	0.203885	0.00654355	-0.128029	0.0403987	0.246039	0.20174	-0.223566	-0.0028508	-0.00788133	-0.0536292	-0.0112007	-0.0670644	-0.0797532	-0.0207182	0.0814752	0.00503133	-0.0184024	-0.0720122	-0.117742	-0.02125	-0.0623308	-0.0879091	-0.0925839	0.111828	0.226007	0.117543	-0.00591887	-0.0166441	-0.202009	0.33072	0.0393487	0.00683866	-0.27894
NLRP3	-0.27847	-0.0457847	-0.215843	-0.100117	-0.369187	0.127785	-0.345899	0.0107352	-0.102807	-0.154502	-0.0753421	0.0143211	-0.011063	-0.200957	-0.0709389	-0.288063	-0.185847	-0.173413	-0.205385	0.0297786	-0.284341	-0.128057	-0.111562	-0.0913822	0.06363	0.0178852	-0.204055	-0.218935	-0.209102	0.394295	-0.0619412	0.0230121	-0.29042
PDHA1	-0.482538	0.187616	0.339541	0.112185	0.413758	-0.2257	0.36202	0.190184	-0.11199	0.10644	-0.100784	0.00505132	0.14526	0.113541	0.0708958	-0.043263	0.128673	0.142477	0.167128	0.0145248	0.0420554	0.0475377	0.163179	0.11994	0.184187	0.152968	0.272729	0.0908518	-0.0017692	0.193654	-0.0219202	0.109795	-0.200666
PDHB	0.0530471	0.0575231	-0.28194	-0.142897	-0.213706	0.0195711	-0.0403035	0.0767796	-0.130285	-0.0501584	-0.032202	-0.271979	0.0457821	-0.0983032	-0.11625	0.0892606	0.0175597	0.0772792	-0.0413742	-0.0541094	-0.0922	-0.0484693	0.0386395	-0.0276889	-0.102007	0.0665673	0.249031	0.0828559	-0.00307271	-0.517983	0.182375	0.169086	-0.132035
SLC31A1	0.435992	0.173953	0.17038	-0.0648735	0.098802	0.260301	0.0554765	0.0253481	-0.067792	0.0209754	0.0293581	-0.08374	-0.0308577	-0.13861	0.246451	-0.041441	0.0923971	0.0418858	-0.110972	0.15777	0.0664225	-0.0431043	-0.0641146	0.214998	0.340878	0.0506816	0.30638	0.0287759	-0.0442057	0.478719	0.274161	0.280351	-0.190411
MSI
ATP7A	0.321328	-0.0708751	-0.15095	0.0496742	-0.105277	0.0164531	-0.513991	-0.0376239	0.13872	-0.273725	0.142737	0.00689617	-0.0614634	0.257914	-0.0456816	0.0239152	-0.0402508	0.0563519	-0.107583	-0.026012	0.0235248	0.0691717	-0.158151	0.16685	0.05084	-0.132796	-0.146125	-0.0399852	-0.194582	0.0045544	0.112786	-0.0980553	-0.000914286
ATP7B	0.0854319	0.0058838	-0.0971007	0.0546288	0.444273	-0.144483	-0.478871	0.184873	0.101702	-0.136287	0.067052	0.0740378	0.0332427	0.0135131	0.0881456	-0.0410699	0.10637	0.138283	-0.0950007	-0.0112348	0.00840477	0.0726678	-0.0611837	-0.181112	0.0101309	0.0394988	-0.0301591	-0.182406	-0.0983754	0.160423	0.0337377	-0.254691	0.0303121
DLAT	-0.115702	-0.0952515	-0.0578871	0.047571	-0.029601	0.0711453	-0.503135	0.000648966	-0.0721581	-0.145352	-0.00721225	0.0608125	0.0165037	0.0839799	-0.00737368	0.100888	-0.106581	-0.179745	0.183982	-0.0549115	-0.0473811	0.0458034	-0.126565	0.182259	-0.0789939	-0.13028	0.334745	0.0226737	-0.158837	0.0429801	0.279459	-0.0228648	0.149708
DLD	0.168661	-0.0974575	0.019752	0.0590718	0.0962677	-0.0841533	-0.170227	0.0387138	-0.016691	0.113617	0.0110151	0.138347	0.0939708	0.0372756	-0.0129481	0.00293763	0.00230037	0.0750034	-0.0313585	0.0105749	0.0207247	0.0609102	-0.187054	0.220068	0.0531238	0.0558319	0.176252	0.0316877	-0.151049	0.122929	0.2276	0.125466	0.183115
FDX1	-0.263136	-0.0577489	0.0058069	-0.0924795	-0.0380952	-0.0572154	0.526856	0.110028	-0.123397	0.148821	-0.0259422	0.230224	0.062629	-0.106826	0.0288912	-0.0750067	-0.13217	-0.193869	0.106364	-0.105958	-0.251048	-0.104666	0.00637117	0.0317134	-0.0266693	-0.056246	0.243779	-0.119595	-0.0384297	-0.117454	0.185675	-0.115554	0.0258813
GLS	-0.196899	-0.0844683	0.109286	0.0810401	0.0888031	-0.0487608	-0.509974	-0.00872808	0.0501393	-0.0112265	-0.259728	0.0803803	-0.000853266	0.205407	0.10304	-0.0244168	0.0336489	0.00179701	0.0369967	0.00680945	-0.0231285	-0.0568907	0.0152819	0.395168	-0.080197	-0.0417987	0.0911479	0.0494099	0.122898	0.0245543	0.20575	-0.112034	0.0444249
LIAS	0.210567	-0.116491	-0.000328412	-0.0684254	0.14955	0.135168	-0.244267	0.0193987	-0.0631442	0.202339	0.215297	-0.023149	0.0710723	0.122363	0.0587305	0.0203079	-0.0408931	0.0564336	-0.18297	0.0253626	0.0655095	-0.110447	0.0639568	0.20072	0.15467	0.0940187	0.128587	-0.223072	0.0664044	0.174612	0.10644	-0.00345193	-0.104768
LIPT1	-0.147166	0.0612946	0.0330848	0.00312513	-0.0679537	-0.0459742	-0.365206	0.14837	0.0138293	0.116138	-0.27011	-0.0701042	-0.0878172	0.195081	0.00752041	0.0403593	0.00898177	-0.090543	-0.173522	-0.0823291	-0.066947	-0.0194923	-0.0542718	0.252299	-0.165333	0.00535329	-0.0120899	-0.268678	0.0670161	0.0744921	0.132963	-0.0733791	-0.00825201
MTF1	0.165058	0.0373253	-0.113133	0.103154	-0.203861	0.237126	-0.598887	-0.138846	0.111955	-0.258563	0.02085	-0.00176083	-0.08041	-0.0292403	-0.0295558	0.00950182	0.0964518	0.0783152	0.0349831	-0.000751669	-0.0812509	-0.050522	-0.160936	0.103492	0.127826	-0.191458	-0.0277059	-0.0729725	-0.185229	-0.00456171	0.0271809	0.0905704	0.0483868
NLRP3	-0.172105	0.00557822	0.0305448	-0.0621591	-0.305534	0.24474	-0.464595	-0.158368	-0.00223256	-0.20305	-0.104599	-0.00208992	-0.0877006	-0.152977	-0.0440875	-0.103342	-0.0551136	-0.219846	-0.124193	-0.128157	-0.0857898	-0.112125	-0.0545888	0.0508891	-0.0875368	-0.171492	-0.310898	-0.247341	0.0301293	0.0201825	-0.134091	-0.202502	0.00318828
PDHA1	0.192432	-0.0352648	0.0580509	-0.0371491	0.238867	-0.235531	0.132935	0.168166	0.16493	0.205072	0.0290675	0.151385	0.171379	0.118946	0.0635322	0.0990806	0.238953	0.2789	0.145462	-0.121529	-0.0280838	0.0215862	0.131029	-0.123351	0.142102	0.114103	0.180288	0.175805	-0.00369227	0.103714	-0.0568169	0.12403	0.0351414
PDHB	-0.370051	-0.015598	-0.117168	-0.112357	-0.0216216	-0.0106214	0.153671	0.0865307	-0.18129	0.0459439	-0.27542	0.131052	0.0360134	-0.233521	-0.0388564	-0.00805528	-0.100965	-0.217367	0.0721866	-0.125403	-0.0150619	-0.0477919	-0.168038	0.167023	-0.0602424	0.049499	0.104572	0.0336736	0.0447856	-0.0896564	0.183003	0.0906388	-0.0572249
SLC31A1	-0.0705705	-0.011427	-0.0490111	0.121204	0.0674389	0.198037	-0.330845	0.0295492	-0.072836	-0.201767	-0.0525838	0.0321365	-0.0598173	-0.11259	-0.0786363	-0.0396227	-0.0857213	-0.203724	0.173239	-0.0541726	0.0293322	0.051887	-0.174849	0.110038	0.12928	-0.0871256	0.171233	0.000403585	-0.177461	0.0277245	0.161353	-0.245121	0.0573773
DNAss
ATP7A	0.16529	0.102231	-0.0368889	0.066965	0.337194	0.103471	0.0335432	-0.00635474	0.00403226	0.0389621	-0.0920788	0.0774804	0.0466536	0.10783	0.00777745	-0.0318427	-0.121822	0.0785262	-0.115902	0.178571	-0.261899	0.0962258	-0.0202999	0.0212477	0.0747461	-0.154611	-0.062151	0.230605	-0.0659853	0.221137	-0.00719174	-0.11285	-0.0516174
ATP7B	0.0566143	-0.0091219	-0.0938656	-0.285032	-0.0903475	0.100448	0.0313721	-0.116225	0.205453	-0.0800077	-0.0444139	-0.0505246	-0.235876	0.148588	-0.287463	0.0945213	0.0869172	-0.0506199	-0.218095	-0.964286	-0.0649429	-0.0911438	-0.113257	0.207239	0.130592	0.117763	0.0897889	0.30834	-0.160193	0.301332	0.0150709	-0.125769	-0.0726207
DLAT	0.220198	-0.0679624	0.0678743	0.113718	0.0388674	0.0910457	0.213634	0.0779064	0.201277	0.0447268	-0.044826	-0.0683575	-0.226619	0.105487	0.0972341	-0.0171745	0.168959	0.17231	0.0565215	0.535714	-0.0109339	0.156041	-0.0732352	-0.010483	-0.102051	0.0346914	0.223458	-0.22143	-0.126991	0.0961045	0.022061	-0.0151743	0.157009
DLD	0.0488499	0.0155894	0.0349138	0.165113	0.0967825	0.0571054	0.226227	-0.104465	0.0746448	0.158566	-0.0181319	-0.150032	-0.170983	0.177714	0.136282	-0.0861308	0.184263	0.0861549	0.0321808	0.357143	-0.0774604	-0.142776	-0.0652895	0.0212043	-0.0529042	0.0652029	0.1821	0.301089	-0.241702	0.0239496	0.00299021	-0.0989747	0.140624
FDX1	-0.110383	0.0630997	0.0304951	-0.0732955	0.0592021	0.243382	-0.102801	0.0551799	0.0527074	0.0885007	-0.27294	0.0641938	0.0257614	-0.151157	0.294251	0.102112	-0.0442992	0.0623111	0.137808	0.285714	-0.129611	0.288327	0.0108717	0.0366507	0.130302	0.095136	0.269924	-0.442622	-0.298981	-0.42897	-0.0421453	-0.0819549	0.00822785
GLS	0.501284	-0.143115	0.0507798	-0.112936	-0.179151	-0.0466208	0.206904	-0.137083	-0.220814	0.0195369	-0.384524	-0.292826	-0.284897	-0.014352	0.125543	-0.337575	-0.126307	-0.162596	-0.0757677	0.25	-0.327126	0.179171	-0.0257623	-0.0550735	-0.148666	0.00699695	0.10703	-0.528594	0.229175	0.0166857	-0.200212	-0.207109	-0.0587201
LIAS	-0.0697151	0.118759	-0.157735	-0.0856156	-0.307336	0.0477663	0.0938993	-0.0608637	0.0890457	0.0348202	0.0862179	-0.115972	-0.0219009	0.0386285	-0.192688	-0.0440711	-0.0621638	0.0731418	-0.278513	-0.5	-0.0900507	-0.11806	0.0565659	-0.10134	0.145443	0.00106705	0.0151535	0.669727	-0.11091	0.285002	0.00442289	-0.0708817	-0.181177
LIPT1	-0.0116972	0.0471897	-0.118351	-0.134387	0.174003	0.0811772	-0.136452	-0.010477	0.141513	0.184718	-0.234615	-0.10319	0.217863	0.0750138	-0.0543395	-0.0978947	-0.00177897	0.00369344	-0.123072	-0.285714	-0.231079	0.286121	-0.00776899	0.0666619	-0.281992	0.00516847	-0.00930479	0.669759	-0.127323	0.411964	-0.00190691	-0.0367054	0.0618612
MTF1	-0.10745	-0.133126	-0.0294857	0.227611	0.420077	-0.0950787	-0.0488493	0.150803	0.111463	-0.0624398	-0.207692	0.0755978	0.0642353	0.0906318	0.119672	0.164024	0.085391	0.00749878	-0.0177461	0.107143	0.0670671	-0.170469	-0.00995468	-0.0239208	0.0135458	0.0718646	-0.073214	0.231794	-0.0139858	0.381085	0.00403101	-0.0968558	0.153
NLRP3	0.116706	-0.393689	-0.0851836	-0.0832883	0.159588	-0.172259	-0.276379	-0.255962	-0.363047	-0.377388	-0.400366	-0.155217	0.123575	0.0529879	0.0853766	-0.210176	-0.215907	-0.386116	-0.100656	-0.142857	-0.228746	-0.226034	0.173028	-0.136654	-0.10558	-0.114286	-0.323651	-0.306435	0.270535	0.521058	-0.151407	-0.283459	0.126723
PDHA1	0.32202	-0.0663635	0.263461	-0.0261281	-0.151351	0.24115	0.193878	0.0693631	0.342982	0.151942	-0.206914	0.00314761	-0.177326	0.147388	0.00720888	-0.10061	0.130919	0.142677	0.175414	0.5	0.149651	-0.473682	0.0818815	0.00214572	0.16576	0.0511337	0.301317	-0.508211	-0.362036	0.229839	0.121894	0.240738	0.102438
PDHB	0.115087	0.0794751	-0.0704547	-0.137582	-0.0877735	-0.0116031	0.0420104	-0.02425	0.0131048	-0.0124365	0.197619	0.114451	-0.0521589	0.125325	-0.147981	0.0388113	0.0228597	-0.0389962	-0.0144252	0.214286	-0.0402554	0.202895	-0.0832417	0.117711	-0.0958941	0.0774055	0.195516	0.0835713	-0.208265	-0.527631	0.0428209	0.0993848	-0.0447257
SLC31A1	-0.207248	-0.234384	0.01085	-0.15023	0.14852	-0.00906465	-0.0363656	-0.0588392	0.0115687	-0.00793293	-0.0295788	-0.0318743	-0.182253	0.250058	0.110583	0.212145	-0.0623275	-0.163511	0.301646	0.464286	-0.00527888	0.0401968	-0.0183368	-0.0669219	0.277187	0.00923808	0.0847482	-0.192324	-0.178869	0.53298	-0.0402836	-0.084689	0.0499297
RNAss
ATP7A	-0.0673124	0.0154008	-0.21311	-0.165012	-0.49112	-0.163658	-0.261941	-0.0638199	-0.174455	-0.188779	0.0936355	0.00206069	-0.209755	0.0498858	-0.076311	-0.211471	-0.166571	0.0135376	-0.179773	-0.212285	-0.0898168	0.243756	0.12792	-0.183304	-0.112082	0.125522	-0.20247	-0.185647	-0.0423336	-0.443377	-0.0928957	-0.201504	-0.0569855
ATP7B	0.0212319	0.0260694	-0.379527	-0.198425	-0.0790219	-0.126663	-0.124186	0.151978	0.163022	-0.222602	0.0339286	-0.0294092	-0.090353	0.0552078	0.275185	-0.0878339	0.0470346	-0.117523	-0.0858437	0.0342421	-0.0772202	0.178869	0.190029	-0.0191841	-0.390638	0.11222	0.210875	-0.0972963	-0.101324	-0.50846	0.0412345	-0.0982912	-0.126653
DLAT	0.4723	0.269876	0.34974	0.16174	-0.0604891	0.398707	0.210269	0.377338	0.222627	0.132878	0.226648	0.365794	0.197964	0.757711	0.188294	-0.020418	0.366023	0.309984	0.0963159	0.19526	0.0658058	0.39977	0.342847	0.366866	0.151848	0.151483	0.535556	0.262373	0.345252	-0.141312	0.371528	0.244566	0.223652
DLD	0.380012	0.304232	0.344924	0.219545	0.281081	0.329631	0.273122	0.284331	0.0694047	0.273726	0.187866	0.527335	0.121412	0.571607	0.132928	-0.138042	0.429249	0.41416	0.315251	0.24603	0.0844779	0.182221	0.278781	0.244257	0.208604	0.186151	0.364297	0.58408	0.317559	0.103012	0.355267	0.0894737	0.170042
FDX1	0.514814	0.023691	0.0753168	-0.0405176	-0.0983269	0.263765	0.0844551	0.188919	0.0633156	0.0616938	0.118956	0.280453	0.38062	0.125169	-0.35729	-0.143551	0.0394235	0.129825	0.0488797	0.18881	0.196896	-0.0176316	0.229059	0.0668047	0.162736	0.0358617	0.367754	-0.316313	0.231056	0.250847	0.233196	0.223308	0.149859
GLS	-0.248321	-0.19929	0.00856512	-0.152857	-0.233719	0.0147541	-0.0556882	-0.184381	-0.0689115	-0.21245	0.00563187	0.336443	0.250053	0.380849	0.128675	-0.208321	-0.226838	-0.27297	-0.173263	-0.150377	-0.40649	-0.101415	-0.0889052	-0.153581	-0.0933765	0.0968998	0.114539	-0.13346	-0.332613	-0.359286	0.150257	-0.0283664	0.0615096
LIAS	0.180035	0.135035	-0.0889965	0.150681	0.262033	0.407248	0.372123	0.201811	0.234275	0.285533	0.406181	0.119683	0.065836	0.475866	0.197776	0.0977575	0.157669	0.235138	0.152545	0.0352203	0.298092	0.350704	0.0524624	0.363509	0.190525	0.216761	0.327016	0.538449	0.383869	0.0747187	0.256794	0.174299	0.309775
LIPT1	-0.0308932	0.153479	-0.154515	0.07873	0.1287	0.15431	-0.327833	0.20416	0.270306	0.312273	0.0943681	0.119562	-0.0842572	0.320205	-0.0923705	0.00770815	0.0961584	0.331963	0.280702	0.279811	0.0878285	0.172674	0.163923	0.0677562	0.00361155	-0.04711	0.0639613	0.234362	0.0391746	-0.49129	0.1185	0.154614	0.0234646
MTF1	0.264761	0.154861	0.0678661	0.034674	-0.107593	-0.0919306	-0.248914	0.048872	-0.124237	-0.00636478	-0.0821886	-0.146225	-0.254926	-0.143808	-0.415476	-0.0838453	-0.12533	-0.239718	0.126393	0.0424369	-0.143921	-0.200379	0.0208391	0.0363611	0.090158	-0.0283953	-0.0159923	0.12725	-0.0629703	-0.568053	0.0842439	0.150991	0.0167135
NLRP3	-0.45012	-0.400555	-0.433857	-0.385124	-0.223166	-0.432416	-0.470582	-0.36798	-0.515441	-0.372568	-0.568498	-0.11389	-0.364066	-0.163104	-0.564542	-0.427187	-0.473951	-0.558601	-0.240625	-0.455117	-0.525549	-0.425629	-0.488274	-0.466694	-0.182265	-0.328113	-0.462445	-0.440134	-0.379297	-0.695214	-0.313676	-0.419686	-0.390764
PDHA1	-0.13226	0.421933	0.492258	0.297981	0.425483	0.3784	0.539297	0.430619	0.446426	0.4698	0.244231	0.387333	0.311509	0.36682	0.374275	0.103674	0.339935	0.444204	0.448804	0.348485	0.292001	0.0108517	0.246198	0.403657	0.388068	0.433548	0.537114	0.0949341	0.393545	-0.0446802	0.422269	0.105058	0.220394
PDHB	0.0986229	0.157005	-0.0622605	0.117321	-0.133848	0.228541	0.0544941	0.196748	0.225434	0.206284	0.410989	0.00240426	0.186827	0.412762	0.386177	0.194452	0.233699	0.124859	0.217869	0.269198	-0.184903	0.215669	0.249552	0.341815	0.139709	0.108661	0.182902	0.511273	0.305102	0.381427	0.2877	0.00683527	0.0898265
SLC31A1	0.477737	0.223381	0.187195	-0.0637715	0.170399	0.332694	-0.10432	0.280364	0.0803156	0.123928	0.369322	0.378755	0.372537	-0.123008	0.0596865	-0.0998603	0.108787	0.114072	0.0137082	0.120461	0.0252153	0.169455	0.0175629	0.389619	0.186693	0.265809	0.361194	0.141507	0.179225	-0.380957	0.209205	-0.0190704	0.150985
P-value
TMB
ATP7A	0.0710549	0.142534	4.76802e-07	0.928873	0.969666	0.102523	0.483258	0.378861	0.77079	0.886975	0.710243	0.012845	7.48901e-05	0.00426313	9.66552e-09	0.0689383	0.000180219	0.628099	0.308808	0.926846	0.801179	0.627321	0.0326211	0.272561	0.00856923	0.80304	0.0103519	0.628577	0.0131279	0.0424258	0.572481	0.95572	0.051164
ATP7B	0.50596	0.812039	1.15926e-08	0.0338389	0.0408621	0.00099775	0.046281	0.000451863	0.262189	0.627175	0.835965	0.00221328	0.215274	0.00337588	2.99704e-07	0.348206	0.198956	0.505338	0.471211	0.974035	0.48842	0.468021	0.636959	0.54849	0.0361111	0.00956209	0.660756	0.64882	0.0362737	0.000529806	0.560219	0.538487	0.549255
DLAT	0.216777	0.0866335	0.61758	0.366696	0.424947	0.0694473	0.948097	0.175482	0.936206	0.0339996	0.647941	0.109117	0.502446	0.941727	0.00302575	0.588215	4.89828e-10	0.0226567	0.999405	0.125826	0.203597	0.713766	0.028378	0.0350353	0.923958	0.010553	4.5053e-19	0.116729	0.584946	0.117881	3.99754e-11	0.188895	0.0900761
DLD	0.242692	0.348049	0.117454	0.132407	0.0945787	0.472527	0.0880964	0.107004	0.873783	0.000705242	0.610143	0.653995	0.00241789	0.299409	1.99147e-06	0.0143645	1.91305e-05	0.0771739	0.763862	0.879437	0.542352	0.971727	0.0255809	0.404119	0.132356	0.189722	1.90189e-07	0.475242	0.0356785	0.708473	1.65359e-06	0.175699	0.0738493
FDX1	0.113525	0.196364	0.168923	0.446036	0.528908	0.749638	0.525555	0.00342644	0.400312	0.0185703	0.0448999	0.0104541	0.744067	0.501919	1.792e-07	0.306762	0.000475666	0.0565968	0.156944	0.258869	0.498175	0.104803	0.000284566	0.0760163	0.371232	0.886176	1.40819e-05	0.750041	0.000141756	7.84241e-06	1.46019e-05	0.127105	0.131129
GLS	0.0509932	0.142251	0.472617	0.625541	0.217297	0.0244292	0.953672	0.468207	0.0347571	0.197345	0.0121513	0.00245531	0.904131	0.00320353	0.0868819	5.31404e-06	0.956332	0.111868	0.855062	0.191378	7.97736e-05	0.189146	0.00146504	0.602064	0.751572	0.21135	0.381717	0.836245	0.458236	0.899303	0.0377503	0.730403	0.0522759
LIAS	0.0663353	0.0241162	6.73039e-11	0.792468	0.199423	0.000691108	0.977106	0.382973	0.622529	0.0851841	0.201581	0.874354	0.00305189	0.355097	0.858863	0.0925323	0.00196777	0.319376	0.733322	0.568933	0.379388	0.211356	0.906891	0.0864746	0.0988543	0.0289664	7.09778e-07	0.206576	0.590167	0.0344498	0.0284596	0.538819	0.311143
LIPT1	0.537429	0.276781	2.12799e-06	0.013699	0.13905	0.975757	0.00341895	0.090254	0.523923	0.0594315	0.604199	0.103999	0.056913	0.116324	1.31004e-05	0.494839	0.690886	0.000689376	0.184971	0.0477112	0.708406	0.0399486	0.421988	0.667405	0.059012	0.127041	0.0934701	0.482255	0.000286163	0.000510626	0.348529	0.00862959	0.0620081
MTF1	0.0715033	0.895167	6.14928e-05	0.496195	0.148043	5.26534e-05	0.18288	0.97146	0.92426	0.235077	0.929437	0.222944	0.184882	0.87196	0.0684341	0.924316	0.680537	0.112109	0.3014	0.727173	0.44707	0.244618	0.0421819	0.201746	0.000480446	0.0111916	0.909905	0.842497	7.83445e-06	0.00027062	0.368231	0.960105	0.0122244
NLRP3	0.0129548	0.356293	9.89644e-12	0.0910359	0.0266992	0.0109183	0.0365902	0.892826	0.213722	0.000583931	0.550848	0.794885	0.854302	0.114276	0.112771	2.74113e-08	2.73678e-05	0.000118024	0.069398	0.624864	0.000402678	0.0893912	0.0142628	0.297366	0.331443	0.700484	8.05714e-05	0.00815266	3.65501e-06	1.08887e-05	0.156416	0.866312	0.00896728
PDHA1	6.68713e-06	0.000137881	1.04589e-27	0.0581068	0.012125	5.73778e-06	0.028305	0.0160038	0.175375	0.0181938	0.424395	0.926942	0.0153541	0.375601	0.11299	0.41379	0.00384402	0.00160243	0.140975	0.811526	0.608149	0.529793	0.00032147	0.170734	0.00461484	0.000935664	1.06574e-07	0.277133	0.969097	0.0364346	0.616289	0.42051	0.0742992
PDHB	0.642429	0.246332	2.95511e-19	0.0155868	0.210751	0.697819	0.812384	0.334543	0.1145	0.266811	0.798994	4.84919e-07	0.447076	0.443383	0.00920434	0.0912729	0.694413	0.0881335	0.717326	0.374037	0.260183	0.52175	0.397315	0.752643	0.118885	0.151808	1.31545e-06	0.32179	0.946355	2.21647e-09	2.6213e-05	0.212846	0.243013
SLC31A1	5.91154e-05	0.000415792	8.80851e-08	0.274193	0.566444	1.48516e-07	0.743623	0.750358	0.412972	0.642558	0.816422	0.127825	0.608438	0.278635	2.28399e-08	0.433749	0.0383094	0.355841	0.330238	0.00915055	0.417753	0.568904	0.159904	0.0132985	8.36566e-08	0.275426	1.94481e-09	0.731162	0.332811	4.77441e-08	1.66241e-10	0.0363665	0.0906843
MSI
ATP7A	0.00388317	0.153001	1.12201e-06	0.38968	0.53977	0.734601	0.000186424	0.636681	0.0893801	5.66243e-10	0.25668	0.89993	0.301117	0.0337163	0.304133	0.647023	0.363867	0.211653	0.336025	0.669308	0.757309	0.3589	0.000412434	0.0399261	0.420718	0.00400347	0.00463033	0.627099	1.41036e-05	0.960961	0.00883647	0.472163	0.993578
ATP7B	0.454097	0.905685	0.00179981	0.344089	0.00711152	0.00276645	0.000574969	0.0192653	0.214023	0.00235174	0.595627	0.176406	0.576238	0.912908	0.0470695	0.431526	0.0161516	0.00208828	0.39589	0.853667	0.9121	0.335069	0.17412	0.0255511	0.872607	0.393916	0.560952	0.0254764	0.0292881	0.0826792	0.434837	0.0581833	0.789535
DLAT	0.309911	0.0545483	0.0631673	0.410091	0.863799	0.142187	0.00026753	0.993502	0.378603	0.00116947	0.95453	0.267034	0.781467	0.495947	0.868324	0.0528229	0.0159409	5.98022e-05	0.0980036	0.366986	0.533514	0.54378	0.00480061	0.0246181	0.210493	0.00475918	3.03932e-11	0.783004	0.000410759	0.64399	4.14352e-11	0.86716	0.185025
DLD	0.137315	0.0491613	0.5264	0.306215	0.575182	0.0824002	0.247377	0.62694	0.838813	0.0113351	0.930603	0.0112479	0.113435	0.762813	0.770953	0.955152	0.95863	0.09622	0.779729	0.862173	0.785447	0.419281	2.81177e-05	0.00644443	0.400126	0.227995	0.000617082	0.700279	0.000785691	0.184784	9.44644e-08	0.356857	0.103985
FDX1	0.0191305	0.24448	0.852264	0.108737	0.82509	0.23808	0.000119576	0.166035	0.13117	0.000885522	0.837471	2.08728e-05	0.292026	0.385907	0.515883	0.150443	0.00275742	1.45858e-05	0.341562	0.0810958	0.000804956	0.164408	0.88756	0.69812	0.672896	0.224559	1.8345e-06	0.14492	0.395498	0.205268	1.46147e-05	0.396398	0.819736
GLS	0.081991	0.0883832	0.000439172	0.160081	0.605303	0.314783	0.000213382	0.912775	0.540944	0.803049	0.0366745	0.142083	0.988558	0.09288	0.0201861	0.640135	0.447855	0.968253	0.741408	0.910991	0.761273	0.450681	0.734488	4.69588e-07	0.203607	0.36694	0.0783261	0.548207	0.00639821	0.791835	1.48805e-06	0.411038	0.695584
LIAS	0.062508	0.0185825	0.991597	0.235794	0.382565	0.0051455	0.0942937	0.807638	0.441152	5.57211e-06	0.0850046	0.672902	0.231666	0.320193	0.186302	0.69741	0.356256	0.210991	0.0998978	0.677094	0.389059	0.142197	0.155373	0.0131566	0.0137847	0.0420524	0.0128188	0.00607183	0.141753	0.0586059	0.0135066	0.979856	0.355033
LIPT1	0.195579	0.216662	0.288541	0.956868	0.692813	0.343269	0.0106997	0.0611498	0.866164	0.0096326	0.0295506	0.200581	0.139175	0.110888	0.865729	0.439546	0.839493	0.0444941	0.118987	0.175784	0.378714	0.796212	0.228085	0.00171405	0.00841566	0.908048	0.815735	0.000885988	0.138112	0.422731	0.00199748	0.59095	0.942086
MTF1	0.146036	0.452121	0.000272766	0.0734588	0.232116	7.17886e-07	6.90008e-06	0.079945	0.171123	5.10848e-09	0.869059	0.974386	0.175831	0.812888	0.506269	0.855654	0.0292524	0.0823633	0.755027	0.990155	0.285108	0.503032	0.000324372	0.204509	0.0422078	3.05356e-05	0.593262	0.374845	3.63207e-05	0.960899	0.52928	0.506788	0.669945
NLRP3	0.129351	0.910562	0.327181	0.281583	0.0703431	3.04626e-07	0.000878972	0.045484	0.978295	5.15701e-06	0.406978	0.969601	0.139703	0.212971	0.321336	0.0472875	0.21359	8.24714e-07	0.266283	0.034635	0.258965	0.136199	0.225375	0.53353	0.165098	0.00019326	7.98055e-10	0.00227691	0.505366	0.828265	0.00182653	0.134455	0.977608
PDHA1	0.089314	0.477487	0.0624234	0.520142	0.160181	8.55916e-07	0.367731	0.0335341	0.0429973	4.13091e-06	0.818207	0.00549525	0.00370799	0.333992	0.152757	0.0572365	4.5568e-08	2.93192e-10	0.192255	0.0452312	0.712184	0.774878	0.00349537	0.130024	0.0237869	0.0135157	0.000458877	0.0314021	0.934959	0.263718	0.188222	0.362429	0.756969
PDHB	0.000788901	0.753432	0.00016286	0.0511004	0.900454	0.826773	0.297037	0.276596	0.0258998	0.307171	0.0263805	0.016393	0.544846	0.0552946	0.382145	0.877441	0.0224544	1.10222e-06	0.519262	0.0387489	0.843176	0.526411	0.00017272	0.0397182	0.339913	0.285242	0.0432688	0.68248	0.322003	0.334296	1.94622e-05	0.506466	0.614126
SLC31A1	0.536564	0.818003	0.115778	0.0352618	0.695031	3.77016e-05	0.0216276	0.710696	0.374128	5.92952e-06	0.677405	0.557776	0.314273	0.360643	0.0766026	0.447947	0.0527972	5.11957e-06	0.119599	0.373478	0.699993	0.49155	9.21144e-05	0.177165	0.0399016	0.0596521	0.000884199	0.996089	7.69608e-05	0.76569	0.000170936	0.0686319	0.613181
DNAss
ATP7A	0.147882	0.0400278	0.303743	0.245026	0.0448917	0.0790799	0.820544	0.936376	0.975054	0.386434	0.468328	0.172812	0.444948	0.191839	0.859115	0.541301	0.00948512	0.135318	0.287329	0.713095	0.000993126	0.196093	0.653196	0.838669	0.231355	0.000770397	0.255771	0.00396824	0.13863	0.0158134	0.88368	0.406561	0.648681
ATP7B	0.621806	0.854906	0.00877654	5.06233e-07	0.599015	0.0882786	0.832003	0.143187	0.106175	0.0750474	0.72688	0.374343	9.52004e-05	0.0715307	2.57018e-11	0.0693744	0.0645722	0.336021	0.043851	0.00277778	0.420139	0.220852	0.0119765	0.045213	0.0361082	0.0105672	0.100357	0.000102421	0.000306176	0.000911906	0.759142	0.354685	0.521304
DLAT	0.052898	0.172694	0.0582961	0.0480027	0.82159	0.122475	0.144551	0.327113	0.11359	0.320058	0.724446	0.229206	0.000179568	0.201718	0.0262082	0.74184	0.000309355	0.000994778	0.604578	0.235714	0.892131	0.0355133	0.104685	0.920022	0.101923	0.452442	3.74288e-05	0.00571352	0.0042833	0.298017	0.653548	0.91152	0.16397
DLD	0.670429	0.754642	0.330379	0.0039897	0.57313	0.333152	0.121924	0.188432	0.560054	0.000398816	0.886731	0.00809417	0.00489068	0.0308255	0.00180022	0.0980682	8.20761e-05	0.101226	0.768245	0.444444	0.3361	0.0545744	0.148119	0.838994	0.397173	0.157659	0.000812136	0.000150682	4.19873e-08	0.79572	0.951495	0.466933	0.21298
FDX1	0.335281	0.205556	0.395262	0.20315	0.730849	3.04495e-05	0.485673	0.487885	0.680909	0.0488748	0.0294154	0.258877	0.673266	0.0667247	8.33261e-12	0.0497189	0.346718	0.236194	0.205346	0.555952	0.106781	8.46838e-05	0.809846	0.725366	0.036526	0.0390604	5.63905e-07	1.16913e-08	8.75473e-12	1.44861e-06	0.391073	0.547182	0.942204
GLS	4.04459e-06	0.00397387	0.156764	0.0495682	0.294595	0.429565	0.157863	0.0838975	0.0820937	0.664145	0.00183272	1.65543e-07	2.1578e-06	0.862402	0.00405519	3.43081e-11	0.00714259	0.00190638	0.487358	0.594841	3.39354e-05	0.0156165	0.5685	0.597442	0.0169365	0.879576	0.0500075	0	2.0806e-07	0.85688	4.04777e-05	0.125463	0.604195
LIAS	0.543415	0.016981	9.985e-06	0.136989	0.0686402	0.418307	0.524388	0.444137	0.486719	0.43894	0.497202	0.0410151	0.719993	0.640759	9.45545e-06	0.397787	0.186528	0.164275	0.00961435	0.266667	0.26327	0.112393	0.210307	0.330499	0.0194971	0.981568	0.781864	0	0.0126686	0.00174523	0.928306	0.602748	0.107695
LIPT1	0.918936	0.343952	0.000941217	0.0193334	0.308867	0.168632	0.353944	0.895285	0.267858	3.59484e-05	0.0622118	0.0691904	0.000319924	0.364456	0.21466	0.0599697	0.969869	0.944067	0.258393	0.555952	0.00377768	9.63291e-05	0.863477	0.522573	4.60723e-06	0.910892	0.864998	0	0.00418286	3.98549e-06	0.969057	0.787772	0.584962
MTF1	0.348344	0.00741154	0.411095	6.38181e-05	0.0113125	0.10672	0.740945	0.0570459	0.383522	0.164947	0.0995765	0.183509	0.292744	0.27296	0.00616885	0.00156568	0.069422	0.886726	0.870963	0.839683	0.405074	0.0215075	0.825616	0.818695	0.828461	0.119322	0.180533	0.00378136	0.753798	2.20357e-05	0.934644	0.476562	0.175105
NLRP3	0.308199	0	0.0174286	0.148018	0.351135	0.00334375	0.0575374	0.00112448	0.00363813	0	0.00114024	0.00613506	0.0425221	0.521998	0.0510332	4.78736e-05	3.7257e-06	2.68193e-14	0.355774	0.78254	0.00415298	0.00220183	0.000117291	0.188732	0.0905704	0.0131079	1.54757e-09	0.000113459	7.51724e-10	1.94166e-09	0.00197665	0.0346129	0.262076
PDHA1	0.00419873	0.183036	9.689e-14	0.650364	0.376804	3.61295e-05	0.186162	0.383059	0.00616432	0.000694882	0.100873	0.955888	0.00350263	0.073869	0.869318	0.053189	0.00528742	0.00651023	0.106149	0.266667	0.06229	1.5606e-11	0.0695887	0.983647	0.00768833	0.267968	2.0725e-08	4.74873e-12	2.98701e-17	0.0120691	0.01289	0.0740416	0.365149
PDHB	0.314992	0.110688	0.0493468	0.0166182	0.609511	0.844201	0.776231	0.760595	0.918714	0.782254	0.117401	0.0437548	0.393054	0.128989	0.000695153	0.456514	0.627366	0.458696	0.894969	0.661508	0.617452	0.0060925	0.0650666	0.258015	0.124399	0.0933498	0.000319558	0.300856	2.48118e-06	1.04033e-09	0.383519	0.465082	0.693062
SLC31A1	0.0687696	2.04264e-06	0.762332	0.00886866	0.38588	0.877984	0.805703	0.459459	0.928233	0.860063	0.816146	0.575291	0.00268242	0.00223539	0.0114171	4.05149e-05	0.185369	0.00179567	0.00492024	0.302381	0.947807	0.589721	0.684839	0.520949	6.75168e-06	0.841453	0.120993	0.0166296	5.44006e-05	5.94016e-10	0.412351	0.533855	0.659444
RNAss
ATP7A	0.557422	0.757516	1.45963e-12	0.00401226	0.00264197	0.000560413	0.072308	0.422292	0.0246891	2.39792e-05	0.460814	0.962815	0.00038285	0.550831	0.0812418	4.29051e-05	0.000163137	0.76586	0.0976419	0.000529573	0.264516	0.000942639	0.00451013	0.0221135	0.0723167	0.00640784	0.000108201	0.02086	0.342299	5.89782e-07	0.0330295	0.136197	0.614935
ATP7B	0.853359	0.601207	0	0.000524288	0.645771	0.00770727	0.399177	0.0551216	0.0359538	5.89071e-07	0.789672	0.505749	0.128696	0.509109	1.8288e-10	0.0915843	0.289436	0.00954284	0.431205	0.579424	0.337605	0.0157948	2.2824e-05	0.811913	1.09759e-10	0.0148608	5.4622e-05	0.228171	0.0228106	5.72477e-09	0.344669	0.470028	0.262342
DLAT	1.61061e-05	4.06147e-08	0	0.00480921	0.725212	0	0.151098	1.05858e-06	0.0040111	0.00304719	0.0718376	2.18445e-18	0.000811618	0	1.51263e-05	0.695324	4.03647e-18	3.59416e-12	0.376974	0.00145734	0.41398	3.00548e-08	6.75819e-15	2.91841e-06	0.0147014	0.000985767	0	0.00100953	1.76022e-15	0.125178	0	0.0694576	0.0463175
DLD	0.000654335	5.21809e-10	0	0.000121112	0.0969167	1.55512e-12	0.060635	0.000283729	0.373879	6.67383e-10	0.136907	0	0.0409446	0	0.00233449	0.0078774	0	0	0.00323822	5.61057e-05	0.294054	0.0139155	3.71021e-10	0.00217555	0.000765517	4.9535e-05	1.15708e-12	0	3.59796e-13	0.264511	3.37843e-17	0.510925	0.131394
FDX1	2.03903e-06	0.634808	0.0130552	0.482052	0.566995	2.04621e-08	0.567085	0.01685	0.417313	0.17006	0.348273	1.1585e-10	4.45653e-11	0.133479	2.62319e-17	0.00570709	0.374635	0.00417061	0.654343	0.00209517	0.0138708	0.813074	3.02653e-07	0.406917	0.00888824	0.43733	6.74396e-13	6.62448e-05	1.6452e-07	0.00604933	6.68484e-08	0.0980539	0.184211
GLS	0.0286173	5.67688e-05	0.777955	0.00773894	0.16959	0.756982	0.706182	0.0197123	0.37729	1.90922e-06	0.964811	6.04981e-15	2.14071e-05	2.75039e-06	0.00321922	5.59517e-05	2.49146e-07	1.10545e-09	0.110556	0.0145264	1.81859e-07	0.172962	0.0487602	0.0556697	0.13463	0.0355581	0.0293875	0.0977927	2.22155e-14	6.70796e-05	0.000545621	0.835255	0.587101
LIAS	0.114634	0.00659905	0.00334223	0.00866476	0.122524	0	0.00958219	0.0106013	0.0024371	1.12691e-10	0.000952666	0.00662437	0.268637	2.23871e-09	5.41566e-06	0.0603304	0.000361532	1.71017e-07	0.1606	0.568631	0.000167837	1.42535e-06	0.245339	3.63521e-06	0.00214805	2.17342e-06	2.31726e-10	0	0	0.418778	2.52638e-09	0.198322	0.00534344
LIPT1	0.787918	0.00199721	3.21606e-07	0.171562	0.45294	0.00114948	0.0233758	0.00971492	0.000448008	1.45947e-12	0.457301	0.00667949	0.156637	9.37798e-05	0.0347258	0.88247	0.0301066	7.79901e-14	0.00904363	4.25862e-06	0.27527	0.0198568	0.000265457	0.400256	0.953937	0.307487	0.224638	0.00340454	0.379549	2.18152e-08	0.00648654	0.254444	0.836034
MTF1	0.0194092	0.00181634	0.0253355	0.547672	0.530837	0.0534646	0.088097	0.539016	0.110711	0.887519	0.517581	0.000894282	1.45985e-05	0.0844141	0	0.107338	0.00465324	9.6846e-08	0.245691	0.492116	0.0730925	0.00676479	0.64461	0.651904	0.148638	0.538594	0.761596	0.114538	0.157613	0	0.0532827	0.265846	0.882829
NLRP3	4.30382e-05	0	0	5.24961e-12	0.190115	0	0.000842156	2.01287e-06	0	0	1.53437e-06	0.00979266	3.36688e-10	0.0500638	0	0	0	0	0.0258615	0	0	3.01418e-09	0	1.24512e-09	0.00334466	3.73321e-13	0	1.43737e-08	0	0	2.2586e-13	0.00140661	0.000375264
PDHA1	0.24781	0	0	1.43738e-07	0.0102249	7.67585e-17	9.86965e-05	1.8546e-08	2.45266e-09	0	0.0520175	0	9.71922e-08	6.61988e-06	0	0.0463152	4.08227e-15	0	1.80929e-05	7.49493e-09	0.000230107	0.884297	3.50697e-08	2.24361e-07	1.4868e-10	0	0	0.239705	0	0.62899	0	0.439885	0.049658
PDHB	0.389534	0.00156524	0.0402422	0.0413194	0.434937	1.28451e-06	0.712211	0.0127572	0.00356491	3.79686e-06	0.000819231	0.956621	0.00158992	3.21478e-07	0	0.00017205	1.05066e-07	0.00587484	0.0440746	9.93153e-06	0.0209632	0.00351699	2.25713e-08	1.42157e-05	0.0248919	0.0183657	0.00047926	0	3.1408e-12	2.16412e-05	2.07553e-11	0.96019	0.427353
SLC31A1	1.25354e-05	6.13571e-06	5.47913e-10	0.268299	0.319115	9.39259e-13	0.479217	0.000346985	0.303317	0.00574238	0.00283201	0	1.21676e-10	0.140357	0.172848	0.0549934	0.0140994	0.0118879	0.900165	0.0506169	0.754439	0.0223047	0.697471	6.18447e-07	0.00264367	5.34183e-09	1.86186e-12	0.0790501	5.25486e-05	2.21853e-05	1.34024e-06	0.888881	0.18091
